# Supplementary material for: Dynamics of early gut microbiota maturation in extremely preterm infants and neurodevelopment at 2 years of age in a probiotic intervention trial
Source: iScience. 2026 Apr 20;29(5):115802. doi: 10.1016/j.isci.2026.115802 (PMC13157099; doi:10.1016/j.isci.2026.115802)
Supplement: Table S7. Loading weights of the ASVs on PLS-DA component 1, related to Figure 3 [file mmc2.xlsx]

## Sheet: Sheet1
Outcome	Timepoint	ASV	Impairment	Normal	GroupContrib	importance	Phylum	Class	Order	Family	Genus	Species
Language	w1	ASV_2306	-0.350632	-0.389967	Impairment	0.118075	Firmicutes	Bacilli	Lactobacillales	Lactobacillaceae	Lactobacillus	NA
Language	w1	ASV_115	-0.464155	-0.487424	Impairment	0.103267	Firmicutes	Bacilli	Lactobacillales	Lactobacillaceae	Lactobacillus	reuteri
Language	w1	ASV_3022	-0.00675485	-0.198919	Impairment	0.101245	Firmicutes	Bacilli	Bacillales	Staphylococcaceae	Staphylococcus	NA
Language	w1	ASV_38	-0.0815733	-0.188809	Impairment	0.0942008	Proteobacteria	Gammaproteobacteria	Enterobacteriales	Enterobacteriaceae	Enterobacter	asburiae/cloacae/hormaechei/ludwigii/mori/soli/tabaci/xiangfangensis
Language	w1	ASV_2413	-0.110384	-0.185488	Impairment	0.0917801	Proteobacteria	Gammaproteobacteria	Betaproteobacteriales	Burkholderiaceae	Ralstonia	detusculanense/insidiosa/mannitolilytica/pickettii/solanacearum/syzygii
Language	w1	ASV_1922	-0.24651	-0.284408	Impairment	0.0908544	Firmicutes	Bacilli	Lactobacillales	Lactobacillaceae	Lactobacillus	NA
Language	w1	ASV_2202	-0.118964	-0.181416	Impairment	0.0895629	Firmicutes	Bacilli	Bacillales	Staphylococcaceae	Staphylococcus	epidermidis
Language	w1	ASV_1372	-0.126349	-0.18098	Impairment	0.0890783	Firmicutes	Bacilli	Bacillales	Planococcaceae	Lysinibacillus	fusiformis/mangiferihumi/sphaericus/varians
Language	w1	ASV_2029	-0.122005	-0.180469	Impairment	0.0889988	Firmicutes	Bacilli	Bacillales	Staphylococcaceae	Staphylococcus	epidermidis/haemolyticus/hominis
Language	w1	ASV_1602	-0.175365	-0.228832	Impairment	0.0888253	Proteobacteria	Gammaproteobacteria	Betaproteobacteriales	Burkholderiaceae	Delftia	acidovorans/lacustris/tsuruhatensis
Language	w1	ASV_428	-0.377882	-0.406493	Impairment	0.0886108	Firmicutes	Bacilli	Lactobacillales	Lactobacillaceae	Lactobacillus	NA
Language	w1	ASV_348	-0.125342	-0.178214	Impairment	0.0877579	Actinobacteria	Actinobacteria	Corynebacteriales	Corynebacteriaceae	Corynebacterium_1	aurimucosum
Language	w1	ASV_1345	-0.13646	-0.178605	Impairment	0.0876636	Firmicutes	Bacilli	Bacillales	Staphylococcaceae	Staphylococcus	NA
Language	w1	ASV_533	-0.104222	-0.175379	Impairment	0.0867816	Firmicutes	Bacilli	Bacillales	Staphylococcaceae	Staphylococcus	argenteus/aureus/equorum/phage/schweitzeri/simiae
Language	w1	ASV_930	-0.135734	-0.175002	Impairment	0.0858411	Firmicutes	Bacilli	Bacillales	Staphylococcaceae	Staphylococcus	aureus/capitis/caprae/epidermidis/haemolyticus/warneri
Language	w1	ASV_258	-0.14747	-0.174115	Impairment	0.0851633	Firmicutes	Bacilli	Lactobacillales	Enterococcaceae	Enterococcus	NA
Language	w1	ASV_65	-0.131545	-0.166863	Impairment	0.0817929	Proteobacteria	Gammaproteobacteria	Pseudomonadales	Pseudomonadaceae	Pseudomonas	alcaliphila/mendocina/putida/stutzeri
Language	w1	ASV_357	0.100712	-0.146676	Impairment	0.0776231	Proteobacteria	Gammaproteobacteria	Enterobacteriales	Enterobacteriaceae	NA	NA
Language	w1	ASV_511	0.0729924	-0.146608	Impairment	0.0768546	Bacteroidetes	Bacteroidia	Bacteroidales	Bacteroidaceae	Bacteroides	fragilis
Language	w1	ASV_736	-0.254611	-0.278435	Impairment	0.0760001	Firmicutes	Bacilli	Bacillales	Staphylococcaceae	Staphylococcus	aureus/capitis/caprae/epidermidis/haemolyticus/warneri
Language	w1	ASV_1773	-0.357531	-0.378471	Impairment	0.0745002	Firmicutes	Bacilli	Lactobacillales	Lactobacillaceae	Lactobacillus	NA
Language	w1	ASV_1099	-0.252096	-0.277786	Impairment	0.0739043	Firmicutes	Bacilli	Lactobacillales	Enterococcaceae	NA	NA
Language	w1	ASV_60	-0.463801	-0.481857	Impairment	0.0734699	Firmicutes	Bacilli	Lactobacillales	Lactobacillaceae	Lactobacillus	reuteri
Language	w1	ASV_28	0.0696033	-0.138595	Impairment	0.0733396	Firmicutes	Bacilli	Lactobacillales	Enterococcaceae	Enterococcus	NA
Language	w1	ASV_232	0.106062	-0.13644	Impairment	0.0733134	Proteobacteria	Gammaproteobacteria	Enterobacteriales	Enterobacteriaceae	Klebsiella	pneumoniae
Language	w1	ASV_228	0.0644434	-0.138617	Impairment	0.0731976	Firmicutes	Clostridia	Clostridiales	Ruminococcaceae	Subdoligranulum	NA
Language	w1	ASV_81	-0.00728235	-0.142352	Impairment	0.0725554	Proteobacteria	Gammaproteobacteria	Enterobacteriales	Enterobacteriaceae	NA	NA
Language	w1	ASV_1708	-0.00617722	-0.142097	Impairment	0.0724542	Firmicutes	Bacilli	Bacillales	Staphylococcaceae	Staphylococcus	NA
Language	w1	ASV_2607	-0.144824	-0.18106	Impairment	0.0721074	Actinobacteria	Actinobacteria	Micrococcales	Microbacteriaceae	Microbacterium	NA
Language	w1	ASV_71	-0.0285968	-0.139399	Impairment	0.070482	Proteobacteria	Gammaproteobacteria	Enterobacteriales	Enterobacteriaceae	Klebsiella	aerogenes/oxytoca/pneumoniae
Language	w1	ASV_29	-0.0185355	-0.138195	Impairment	0.0701329	Proteobacteria	Gammaproteobacteria	Enterobacteriales	Enterobacteriaceae	NA	NA
Language	w1	ASV_314	-0.0311969	-0.138697	Impairment	0.0700543	Actinobacteria	Actinobacteria	Propionibacteriales	Propionibacteriaceae	Cutibacterium	avidum
Language	w1	ASV_2969	-0.0343413	-0.138235	Impairment	0.0697353	Proteobacteria	Gammaproteobacteria	Enterobacteriales	Enterobacteriaceae	Enterobacter	NA
Language	w1	ASV_205	0.0200544	-0.133509	Impairment	0.0692536	Bacteroidetes	Bacteroidia	Bacteroidales	Bacteroidaceae	Bacteroides	fragilis
Language	w1	ASV_3320	-0.0435612	-0.136921	Impairment	0.0688196	Firmicutes	Bacilli	Lactobacillales	Lactobacillaceae	Lactobacillus	NA
Language	w1	ASV_3262	-0.0370681	-0.136378	Impairment	0.0687141	Firmicutes	Bacilli	Bacillales	Staphylococcaceae	Staphylococcus	NA
Language	w1	ASV_3430	-0.0328097	-0.13613	Impairment	0.0687	Proteobacteria	Alphaproteobacteria	Sphingomonadales	Sphingomonadaceae	Sphingomonas	kyeonggiensis/leidyi/pituitosa
Language	w1	ASV_1948	-0.0381324	-0.136235	Impairment	0.0686128	Proteobacteria	Gammaproteobacteria	Oceanospirillales	Halomonadaceae	Halomonas	NA
Language	w1	ASV_1750	-0.218298	-0.251582	Impairment	0.0680931	Firmicutes	Bacilli	Lactobacillales	Lactobacillaceae	Lactobacillus	reuteri
Language	w1	ASV_2867	-0.0446764	-0.135336	Impairment	0.0679803	Firmicutes	Bacilli	Bacillales	Staphylococcaceae	Staphylococcus	epidermidis
Language	w1	ASV_377	-0.0423904	-0.134923	Impairment	0.0678296	Firmicutes	Clostridia	Clostridiales	Lachnospiraceae	Agathobacter	NA
Language	w1	ASV_1512	-0.054141	-0.133979	Impairment	0.0670361	Proteobacteria	Gammaproteobacteria	Betaproteobacteriales	Burkholderiaceae	Delftia	NA
Language	w1	ASV_657	-0.0441736	-0.132732	Impairment	0.0669474	Firmicutes	Bacilli	Bacillales	Staphylococcaceae	Staphylococcus	NA
Language	w1	ASV_2357	-0.0556895	-0.13375	Impairment	0.0668784	Firmicutes	Bacilli	Bacillales	Bacillaceae	Bacillus	marmarensis/pseudofirmus
Language	w1	ASV_1700	-0.0420838	-0.132313	Impairment	0.0667939	Proteobacteria	Gammaproteobacteria	Pseudomonadales	Pseudomonadaceae	Pseudomonas	putida/stutzeri/xanthomarina
Language	w1	ASV_1215	-0.0634911	-0.133591	Impairment	0.0665902	Proteobacteria	Gammaproteobacteria	Enterobacteriales	Enterobacteriaceae	Enterobacter	asburiae/cloacae/hormaechei/ludwigii/mori/soli/tabaci/xiangfangensis
Language	w1	ASV_1301	-0.150634	-0.202011	Impairment	0.0664229	Firmicutes	Bacilli	Lactobacillales	Enterococcaceae	Enterococcus	NA
Language	w1	ASV_2647	-0.0607831	-0.132969	Impairment	0.0663444	Firmicutes	Bacilli	Lactobacillales	Lactobacillaceae	Lactobacillus	reuteri
Language	w1	ASV_1947	-0.0615455	-0.132305	Impairment	0.065985	Firmicutes	Bacilli	Bacillales	Bacillaceae	Bacillus	NA
Language	w1	ASV_1484	-0.0671287	-0.132536	Impairment	0.0659549	Firmicutes	Bacilli	Bacillales	Staphylococcaceae	Staphylococcus	aureus/capitis/caprae/epidermidis/haemolyticus/warneri
Language	w1	ASV_1920	-0.0582164	-0.131236	Impairment	0.0657611	Proteobacteria	Gammaproteobacteria	Enterobacteriales	Enterobacteriaceae	Escherichia/Shigella	NA
Language	w1	ASV_2440	-0.0697656	-0.131932	Impairment	0.0655767	Firmicutes	Bacilli	Lactobacillales	Lactobacillaceae	Lactobacillus	reuteri
Language	w1	ASV_2672	-0.0670181	-0.131425	Impairment	0.06539	Firmicutes	Bacilli	Bacillales	Staphylococcaceae	Staphylococcus	argenteus/aureus/equorum/phage/schweitzeri/simiae
Language	w1	ASV_1794	-0.0724959	-0.131633	Impairment	0.0653513	Firmicutes	Bacilli	Bacillales	Staphylococcaceae	Staphylococcus	NA
Language	w1	ASV_1797	-0.219092	-0.251444	Impairment	0.0652802	Firmicutes	Bacilli	Lactobacillales	Lactobacillaceae	Lactobacillus	reuteri
Language	w1	ASV_421	-0.0749755	-0.131577	Impairment	0.0652572	Firmicutes	Bacilli	Lactobacillales	Enterococcaceae	Enterococcus	faecalis
Language	w1	ASV_2904	-0.064704	-0.130562	Impairment	0.0652221	Proteobacteria	Gammaproteobacteria	Betaproteobacteriales	Burkholderiaceae	Delftia	acidovorans/lacustris/tsuruhatensis
Language	w1	ASV_2508	-0.0646888	-0.130488	Impairment	0.0651844	Proteobacteria	Gammaproteobacteria	Enterobacteriales	Enterobacteriaceae	Escherichia/Shigella	coli/fergusonii/flexneri/sonnei
Language	w1	ASV_1789	-0.0747229	-0.131103	Impairment	0.0650219	Firmicutes	Bacilli	Bacillales	Staphylococcaceae	Staphylococcus	aureus/capitis/caprae/epidermidis/haemolyticus/warneri
Language	w1	ASV_2449	-0.0639672	-0.130103	Impairment	0.0650082	Proteobacteria	Gammaproteobacteria	Pseudomonadales	Pseudomonadaceae	Pseudomonas	putida/stutzeri/xanthomarina
Language	w1	ASV_2641	-0.0673249	-0.130245	Impairment	0.0649815	Firmicutes	Bacilli	Lactobacillales	Lactobacillaceae	Lactobacillus	reuteri
Language	w1	ASV_2968	-0.0710083	-0.130743	Impairment	0.0649359	Firmicutes	Bacilli	Bacillales	Staphylococcaceae	Staphylococcus	epidermidis/haemolyticus/hominis
Language	w1	ASV_2562	-0.067953	-0.130168	Impairment	0.0649233	Firmicutes	Bacilli	Lactobacillales	Lactobacillaceae	Lactobacillus	reuteri
Language	w1	ASV_1393	-0.0678733	-0.130106	Impairment	0.0648936	Proteobacteria	Gammaproteobacteria	Enterobacteriales	Enterobacteriaceae	Escherichia/Shigella	coli/fergusonii/flexneri/sonnei
Language	w1	ASV_1952	-0.0689575	-0.129542	Impairment	0.0645714	Proteobacteria	Gammaproteobacteria	Pseudomonadales	Pseudomonadaceae	Pseudomonas	alcaliphila/mendocina/putida/stutzeri
Language	w1	ASV_1249	-0.072704	-0.12951	Impairment	0.0644437	Proteobacteria	Gammaproteobacteria	Enterobacteriales	Enterobacteriaceae	Escherichia/Shigella	albertii/boydii/coli/dysenteriae/fergusonii/flexneri/sonnei/vulneris
Language	w1	ASV_2183	-0.0762388	-0.129959	Impairment	0.0643971	Firmicutes	Bacilli	Bacillales	Staphylococcaceae	Staphylococcus	aureus/capitis/caprae/epidermidis/haemolyticus/warneri
Language	w1	ASV_2148	-0.076487	-0.129922	Impairment	0.0643712	Firmicutes	Bacilli	Bacillales	Staphylococcaceae	Staphylococcus	epidermidis/haemolyticus/hominis
Language	w1	ASV_3348	-0.0647952	-0.128801	Impairment	0.0643139	Firmicutes	Bacilli	Lactobacillales	Enterococcaceae	Enterococcus	NA
Language	w1	ASV_335	-0.0744888	-0.129284	Impairment	0.0642747	Proteobacteria	Gammaproteobacteria	Enterobacteriales	Enterobacteriaceae	Escherichia/Shigella	albertii/boydii/coli/dysenteriae/fergusonii/flexneri/sonnei/vulneris
Language	w1	ASV_3303	-0.073979	-0.129156	Impairment	0.0642236	Firmicutes	Bacilli	Bacillales	Staphylococcaceae	Staphylococcus	NA
Language	w1	ASV_2076	-0.0654908	-0.128636	Impairment	0.0642085	Proteobacteria	Gammaproteobacteria	Enterobacteriales	Enterobacteriaceae	Escherichia/Shigella	albertii/boydii/coli/dysenteriae/fergusonii/flexneri/sonnei/vulneris
Language	w1	ASV_56	-0.0842432	-0.129875	Impairment	0.0641419	Proteobacteria	Gammaproteobacteria	Enterobacteriales	Enterobacteriaceae	Enterobacter	asburiae/cancerogenus/cloacae/hormaechei/ludwigii
Language	w1	ASV_3114	-0.0674923	-0.128551	Impairment	0.0641051	Firmicutes	Bacilli	Lactobacillales	Enterococcaceae	NA	NA
Language	w1	ASV_105	-0.0816848	-0.129638	Impairment	0.064089	Firmicutes	Bacilli	Bacillales	Staphylococcaceae	Staphylococcus	NA
Language	w1	ASV_1925	-0.0778445	-0.129291	Impairment	0.0640133	Tenericutes	Mollicutes	Mycoplasmatales	Mycoplasmataceae	Ureaplasma	urealyticum
Language	w1	ASV_2915	-0.0757452	-0.12875	Impairment	0.0639629	Proteobacteria	Gammaproteobacteria	Enterobacteriales	Enterobacteriaceae	Morganella	morganii
Language	w1	ASV_33	-0.0862123	-0.129504	Impairment	0.0639004	Proteobacteria	Gammaproteobacteria	Enterobacteriales	Enterobacteriaceae	Enterobacter	asburiae/cloacae/hormaechei/ludwigii/mori/soli/tabaci/xiangfangensis
Language	w1	ASV_2639	-0.0775496	-0.128531	Impairment	0.0637965	Firmicutes	Bacilli	Lactobacillales	Enterococcaceae	NA	NA
Language	w1	ASV_721	-0.0839413	-0.128837	Impairment	0.0636195	Firmicutes	Bacilli	Lactobacillales	Lactobacillaceae	Lactobacillus	brevis/casei/rhamnosus
Language	w1	ASV_2263	-0.0742997	-0.127893	Impairment	0.0635646	Firmicutes	Bacilli	Lactobacillales	Enterococcaceae	NA	NA
Language	w1	ASV_3484	-0.0817416	-0.12811	Impairment	0.0634554	Bacteroidetes	Bacteroidia	Bacteroidales	Bacteroidaceae	Bacteroides	NA
Language	w1	ASV_1994	-0.0812227	-0.128076	Impairment	0.0634533	Proteobacteria	Gammaproteobacteria	Enterobacteriales	Enterobacteriaceae	Morganella	morganii
Language	w1	ASV_1964	-0.0813734	-0.128057	Impairment	0.063439	Proteobacteria	Gammaproteobacteria	Enterobacteriales	Enterobacteriaceae	Morganella	morganii
Language	w1	ASV_2041	-0.0758584	-0.127737	Impairment	0.0634382	Firmicutes	Bacilli	Lactobacillales	Enterococcaceae	Enterococcus	NA
Language	w1	ASV_2100	-0.0827107	-0.128048	Impairment	0.0633948	Firmicutes	Bacilli	Bacillales	Staphylococcaceae	Staphylococcus	aureus/capitis/caprae/epidermidis/haemolyticus/warneri
Language	w1	ASV_828	-0.0771292	-0.127526	Impairment	0.0632924	Proteobacteria	Gammaproteobacteria	Enterobacteriales	Enterobacteriaceae	Escherichia/Shigella	albertii/boydii/coli/dysenteriae/fergusonii/flexneri/sonnei/vulneris
Language	w1	ASV_1650	-0.0851055	-0.127732	Impairment	0.0631613	Firmicutes	Bacilli	Lactobacillales	Streptococcaceae	Streptococcus	agalactiae/pyogenes
Language	w1	ASV_1400	-0.0847507	-0.127627	Impairment	0.0631178	Proteobacteria	Gammaproteobacteria	Enterobacteriales	Enterobacteriaceae	Morganella	morganii
Language	w1	ASV_2723	-0.0855896	-0.127609	Impairment	0.0630837	Bacteroidetes	Bacteroidia	Bacteroidales	Bacteroidaceae	Bacteroides	NA
Language	w1	ASV_1486	-0.0859851	-0.127615	Impairment	0.0630749	Firmicutes	Bacilli	Lactobacillales	Lactobacillaceae	Lactobacillus	reuteri
Language	w1	ASV_1777	-0.0792521	-0.127156	Impairment	0.063039	Firmicutes	Bacilli	Lactobacillales	Enterococcaceae	Enterococcus	NA
Language	w1	ASV_2466	-0.0865245	-0.127485	Impairment	0.0629923	Bacteroidetes	Bacteroidia	Bacteroidales	Bacteroidaceae	Bacteroides	vulgatus
Language	w1	ASV_1671	-0.0799765	-0.127085	Impairment	0.0629807	Firmicutes	Bacilli	Lactobacillales	Enterococcaceae	NA	NA
Language	w1	ASV_557	-0.0886653	-0.127691	Impairment	0.0629092	Tenericutes	Mollicutes	Mycoplasmatales	Mycoplasmataceae	Ureaplasma	urealyticum
Language	w1	ASV_1613	-0.0873896	-0.12737	Impairment	0.0629074	Proteobacteria	Gammaproteobacteria	Enterobacteriales	Enterobacteriaceae	Escherichia/Shigella	albertii/boydii/coli/dysenteriae/fergusonii/flexneri/sonnei/vulneris
Language	w1	ASV_290	-0.0874391	-0.127364	Impairment	0.0629026	Firmicutes	Bacilli	Bacillales	Staphylococcaceae	Staphylococcus	aureus/capitis/caprae/epidermidis/haemolyticus/warneri
Language	w1	ASV_391	-0.0893558	-0.127338	Impairment	0.0628327	Firmicutes	Bacilli	Lactobacillales	Lactobacillaceae	Lactobacillus	reuteri
Language	w1	ASV_1511	-0.0709663	-0.12625	Impairment	0.0628187	Firmicutes	Bacilli	Bacillales	Staphylococcaceae	Staphylococcus	aureus/capitis/caprae/epidermidis/haemolyticus/warneri
Language	w1	ASV_80	-0.0905997	-0.127118	Impairment	0.0626823	Proteobacteria	Gammaproteobacteria	Enterobacteriales	Enterobacteriaceae	Escherichia/Shigella	coli/fergusonii/flexneri/sonnei
Language	w1	ASV_1041	-0.0909099	-0.126895	Impairment	0.0625584	Proteobacteria	Gammaproteobacteria	Enterobacteriales	Enterobacteriaceae	Escherichia/Shigella	albertii/boydii/coli/dysenteriae/fergusonii/flexneri/sonnei/vulneris
Language	w1	ASV_1383	-0.0909354	-0.126891	Impairment	0.0625559	Bacteroidetes	Bacteroidia	Bacteroidales	Bacteroidaceae	Bacteroides	vulgatus
Language	w1	ASV_141	-0.0907381	-0.126835	Impairment	0.0625328	Proteobacteria	Gammaproteobacteria	Pseudomonadales	Pseudomonadaceae	Pseudomonas	putida/stutzeri/xanthomarina
Language	w1	ASV_1692	-0.212798	-0.252445	Impairment	0.0623559	Firmicutes	Bacilli	Lactobacillales	Lactobacillaceae	Lactobacillus	NA
Language	w1	ASV_1787	-0.29074	-0.327396	Impairment	0.0617213	Firmicutes	Bacilli	Lactobacillales	Lactobacillaceae	Lactobacillus	NA
Language	w1	ASV_884	-0.308315	-0.329888	Impairment	0.0595528	Firmicutes	Bacilli	Lactobacillales	Enterococcaceae	Enterococcus	NA
Language	w1	ASV_25	-0.304519	-0.32285	Impairment	0.0589995	Firmicutes	Bacilli	Bacillales	Staphylococcaceae	Staphylococcus	aureus/capitis/caprae/epidermidis/haemolyticus/warneri
Language	w1	ASV_672	-0.255101	-0.279912	Impairment	0.057921	Proteobacteria	Alphaproteobacteria	Sphingomonadales	Sphingomonadaceae	Sphingomonas	kyeonggiensis/leidyi/pituitosa
Language	w1	ASV_99	-0.492715	-0.503538	Impairment	0.054655	Firmicutes	Bacilli	Lactobacillales	Lactobacillaceae	Lactobacillus	reuteri
Language	w1	ASV_142	-0.491783	-0.50324	Impairment	0.0545151	Firmicutes	Bacilli	Lactobacillales	Lactobacillaceae	Lactobacillus	reuteri
Language	w1	ASV_1142	-0.150748	-0.217351	Impairment	0.0542822	Firmicutes	Bacilli	Bacillales	Staphylococcaceae	Staphylococcus	epidermidis
Language	w1	ASV_44	-0.351025	-0.363572	Impairment	0.0538279	Firmicutes	Bacilli	Lactobacillales	Enterococcaceae	Enterococcus	NA
Language	w1	ASV_54	-0.492921	-0.503451	Impairment	0.0524281	Firmicutes	Bacilli	Lactobacillales	Lactobacillaceae	Lactobacillus	fermentum/gasseri/reuteri/vaginalis
Language	w1	ASV_1381	-0.179724	-0.215171	Impairment	0.0498669	Firmicutes	Bacilli	Lactobacillales	Lactobacillaceae	Lactobacillus	reuteri/vaginalis
Language	w1	ASV_2097	-0.204306	-0.244826	Impairment	0.0457551	Firmicutes	Bacilli	Lactobacillales	Lactobacillaceae	Lactobacillus	NA
Language	w1	ASV_233	-0.167601	-0.203531	Impairment	0.0417514	Actinobacteria	Actinobacteria	Corynebacteriales	Corynebacteriaceae	Corynebacterium_1	aurimucosum/pseudogenitalium/tuberculostearicum
Language	w1	ASV_298	-0.171551	-0.217061	Impairment	0.0402031	Firmicutes	Bacilli	Bacillales	Staphylococcaceae	Staphylococcus	aureus/capitis/caprae/epidermidis/haemolyticus/warneri
Language	w1	ASV_1131	-0.163533	-0.219522	Impairment	0.0399459	Firmicutes	Bacilli	Bacillales	Staphylococcaceae	Staphylococcus	NA
Language	w1	ASV_742	-0.187301	-0.214087	Impairment	0.0345765	Firmicutes	Bacilli	Bacillales	Staphylococcaceae	Staphylococcus	aureus/capitis/caprae/epidermidis/haemolyticus/warneri
Language	w1	ASV_2040	-0.124561	-0.166924	Impairment	0.0342392	Tenericutes	Mollicutes	Mycoplasmatales	Mycoplasmataceae	Ureaplasma	parvum/urealyticum
Language	w1	ASV_1645	-0.25518	-0.282988	Impairment	0.0327043	Firmicutes	Bacilli	Lactobacillales	Lactobacillaceae	Lactobacillus	NA
Language	w1	ASV_12	-0.0904341	-0.170996	Impairment	0.0298215	Proteobacteria	Gammaproteobacteria	Enterobacteriales	Enterobacteriaceae	Escherichia/Shigella	albertii/boydii/coli/dysenteriae/fergusonii/flexneri/sonnei/vulneris
Language	w1	ASV_636	-0.138771	-0.169609	Impairment	0.0288111	Tenericutes	Mollicutes	Mycoplasmatales	Mycoplasmataceae	Ureaplasma	parvum/urealyticum
Language	w1	ASV_6	-0.0978935	-0.166678	Impairment	0.0270482	Proteobacteria	Gammaproteobacteria	Enterobacteriales	Enterobacteriaceae	Escherichia/Shigella	albertii/boydii/coli/dysenteriae/fergusonii/flexneri/sonnei/vulneris
Language	w1	ASV_3	-0.38615	-0.383236	Normal	0.0269703	Proteobacteria	Gammaproteobacteria	Enterobacteriales	Enterobacteriaceae	Escherichia/Shigella	albertii/boydii/coli/dysenteriae/fergusonii/flexneri/sonnei/vulneris
Language	w1	ASV_593	-0.12954	-0.177634	Impairment	0.0194572	Actinobacteria	Actinobacteria	Micrococcales	Dermabacteraceae	Dermabacter	hominis
Language	w1	ASV_2368	-0.136543	-0.177473	Impairment	0.0170539	Firmicutes	Bacilli	Lactobacillales	Lactobacillaceae	Lactobacillus	reuteri
Language	w1	ASV_2404	-0.128664	-0.181566	Impairment	0.0164722	Firmicutes	Bacilli	Lactobacillales	Lactobacillaceae	Lactobacillus	reuteri/vaginalis
Language	w1	ASV_919	-0.126723	-0.176557	Impairment	0.0163648	Firmicutes	Bacilli	Lactobacillales	Lactobacillaceae	Lactobacillus	NA
Language	w1	ASV_973	-0.124964	-0.176745	Impairment	0.015704	Firmicutes	Bacilli	Lactobacillales	Lactobacillaceae	Lactobacillus	NA
Language	w1	ASV_703	-0.130756	-0.176448	Impairment	0.0156469	Firmicutes	Bacilli	Lactobacillales	Lactobacillaceae	Lactobacillus	NA
Language	w1	ASV_865	-0.128163	-0.176823	Impairment	0.0135276	Firmicutes	Bacilli	Lactobacillales	Lactobacillaceae	Lactobacillus	reuteri
Language	w1	ASV_1223	-0.128238	-0.172602	Impairment	0.0119756	Proteobacteria	Gammaproteobacteria	Enterobacteriales	Enterobacteriaceae	Escherichia/Shigella	coli/fergusonii/flexneri
Language	w1	ASV_2565	-0.11424	-0.173337	Impairment	0.00998369	Proteobacteria	Gammaproteobacteria	Enterobacteriales	Enterobacteriaceae	Escherichia/Shigella	albertii/boydii/coli/dysenteriae/fergusonii/flexneri/sonnei/vulneris
Language	w1	ASV_644	-0.137298	-0.173753	Impairment	0.00944193	Proteobacteria	Gammaproteobacteria	Enterobacteriales	Enterobacteriaceae	NA	NA
Language	w1	ASV_2299	-0.128854	-0.180889	Impairment	0.00882163	Firmicutes	Bacilli	Lactobacillales	Lactobacillaceae	Lactobacillus	reuteri
Language	w1	ASV_126	-0.146745	-0.173958	Impairment	0.00861093	Proteobacteria	Gammaproteobacteria	Enterobacteriales	Enterobacteriaceae	NA	NA
Language	w1	ASV_90	-0.147018	-0.173963	Impairment	0.00857318	Proteobacteria	Gammaproteobacteria	Enterobacteriales	Enterobacteriaceae	NA	NA
Language	w1	ASV_20	-0.0970734	-0.176013	Impairment	0.00833687	Proteobacteria	Gammaproteobacteria	Enterobacteriales	Enterobacteriaceae	Klebsiella	michiganensis/oxytoca
Language	w1	ASV_22	-0.150296	-0.174014	Impairment	0.00831179	Proteobacteria	Gammaproteobacteria	Enterobacteriales	Enterobacteriaceae	NA	NA
Language	w1	ASV_1704	-0.143201	-0.17713	Impairment	0.00792581	Firmicutes	Bacilli	Lactobacillales	Enterococcaceae	Enterococcus	NA
Language	w1	ASV_2254	-0.162296	-0.20415	Impairment	0.00738489	Firmicutes	Bacilli	Bacillales	Staphylococcaceae	Staphylococcus	aureus/pasteuri/warneri
Language	w1	ASV_197	-0.102338	-0.172528	Impairment	0.00514901	Proteobacteria	Gammaproteobacteria	Enterobacteriales	Enterobacteriaceae	Escherichia/Shigella	coli/fergusonii/flexneri/sonnei
Language	w1	ASV_317	-0.356692	-0.369933	Impairment	0.00342852	Firmicutes	Bacilli	Bacillales	Staphylococcaceae	Staphylococcus	NA
Language	w1	ASV_1149	-0.141318	-0.175901	Impairment	0.00280428	Firmicutes	Bacilli	Lactobacillales	Lactobacillaceae	Lactobacillus	NA
Language	w1	ASV_369	-0.113801	-0.181247	Impairment	0.00194379	Actinobacteria	Actinobacteria	Corynebacteriales	Corynebacteriaceae	Corynebacterium_1	amycolatum/jeikeium/urealyticum/vitaeruminis
Language	w1	ASV_1521	-0.165278	-0.211774	Impairment	0.00193291	Firmicutes	Bacilli	Bacillales	Staphylococcaceae	Staphylococcus	NA
Language	w1	ASV_486	-0.282911	-0.290602	Impairment	0.00178719	Proteobacteria	Gammaproteobacteria	Betaproteobacteriales	Burkholderiaceae	Delftia	acidovorans/lacustris/tsuruhatensis
Language	w1	ASV_1556	-0.220739	-0.270828	Impairment	0.0017613	Firmicutes	Bacilli	Bacillales	Staphylococcaceae	Staphylococcus	NA
Language	w1	ASV_1489	-0.089582	-0.178619	Impairment	0.00118976	Firmicutes	Bacilli	Bacillales	Staphylococcaceae	Staphylococcus	argenteus/aureus/equorum/phage/schweitzeri/simiae
Language	w1	ASV_1104	-0.225562	-0.261928	Impairment	0.000124208	Proteobacteria	Gammaproteobacteria	Betaproteobacteriales	Burkholderiaceae	Delftia	acidovorans/lacustris/tsuruhatensis
Language	w1	ASV_635	-0.139428	-0.172148	Impairment	0.000117016	Proteobacteria	Gammaproteobacteria	Enterobacteriales	Enterobacteriaceae	Escherichia/Shigella	albertii/boydii/coli/dysenteriae/fergusonii/flexneri/sonnei/vulneris
Language	w1	ASV_1080	-0.14328	-0.175418	Impairment	-3.15e-05	Firmicutes	Bacilli	Bacillales	Staphylococcaceae	Staphylococcus	aureus/capitis/caprae/epidermidis/haemolyticus/warneri
Language	w1	ASV_503	-0.212466	-0.245727	Impairment	-0.00135978	Firmicutes	Bacilli	Bacillales	Staphylococcaceae	Staphylococcus	aureus/capitis/caprae/epidermidis/haemolyticus/warneri
Language	w1	ASV_26	-0.392891	-0.391515	Normal	-0.00490744	Firmicutes	Bacilli	Bacillales	Staphylococcaceae	Staphylococcus	aureus/capitis/caprae/epidermidis/haemolyticus/warneri
Language	w1	ASV_2644	-0.160932	-0.205929	Impairment	-0.00668032	Firmicutes	Bacilli	Bacillales	Staphylococcaceae	Staphylococcus	epidermidis
Language	w1	ASV_1037	-0.346368	-0.349562	Impairment	-0.00783358	Firmicutes	Bacilli	Bacillales	Staphylococcaceae	Staphylococcus	NA
Language	w1	ASV_3488	-0.153956	-0.213515	Impairment	-0.00820398	Firmicutes	Bacilli	Lactobacillales	Lactobacillaceae	Lactobacillus	NA
Language	w1	ASV_1228	-0.252612	-0.26783	Impairment	-0.00833079	Firmicutes	Bacilli	Lactobacillales	Lactobacillaceae	Lactobacillus	NA
Language	w1	ASV_4	-0.526727	-0.523718	Normal	-0.00881032	Firmicutes	Bacilli	Bacillales	Staphylococcaceae	Staphylococcus	argenteus/aureus/equorum/phage/schweitzeri/simiae
Language	w1	ASV_1145	-0.189458	-0.237692	Impairment	-0.0114744	Firmicutes	Bacilli	Bacillales	Staphylococcaceae	Staphylococcus	epidermidis
Language	w1	ASV_92	-0.218372	-0.242539	Impairment	-0.0127722	Firmicutes	Bacilli	Bacillales	Staphylococcaceae	Staphylococcus	NA
Language	w1	ASV_1883	-0.127885	-0.166757	Impairment	-0.0146284	Firmicutes	Bacilli	Bacillales	Staphylococcaceae	Staphylococcus	aureus/pasteuri/warneri
Language	w1	ASV_1379	-0.181913	-0.214968	Impairment	-0.0154662	Firmicutes	Bacilli	Bacillales	Staphylococcaceae	Staphylococcus	aureus/capitis/caprae/epidermidis/haemolyticus/warneri
Language	w1	ASV_2441	0.108056	-0.105857	Impairment	-0.0156197	Proteobacteria	Gammaproteobacteria	Enterobacteriales	Enterobacteriaceae	Klebsiella	NA
Language	w1	ASV_101	-0.299673	-0.294812	Normal	-0.0163841	Firmicutes	Bacilli	Bacillales	Staphylococcaceae	Staphylococcus	epidermidis/haemolyticus/hominis
Language	w1	ASV_143	0.0771766	-0.134918	Impairment	-0.0189577	Proteobacteria	Gammaproteobacteria	Enterobacteriales	Enterobacteriaceae	Enterobacter	asburiae/cloacae/hormaechei/ludwigii/mori/soli/tabaci/xiangfangensis
Language	w1	ASV_1873	-0.138031	-0.198319	Impairment	-0.0191764	Firmicutes	Bacilli	Bacillales	Staphylococcaceae	Staphylococcus	epidermidis
Language	w1	ASV_35	0.0906986	-0.1119	Impairment	-0.0196515	Firmicutes	Bacilli	Bacillales	Staphylococcaceae	Staphylococcus	argenteus/aureus/equorum/phage/schweitzeri/simiae
Language	w1	ASV_150	0.0863426	-0.110684	Impairment	-0.0198877	Proteobacteria	Gammaproteobacteria	Enterobacteriales	Enterobacteriaceae	NA	NA
Language	w1	ASV_2063	0.0863426	-0.110684	Impairment	-0.0198877	Proteobacteria	Gammaproteobacteria	Enterobacteriales	Enterobacteriaceae	NA	NA
Language	w1	ASV_9	-0.607131	-0.604979	Normal	-0.023833	Firmicutes	Bacilli	Bacillales	Staphylococcaceae	Staphylococcus	epidermidis
Language	w1	ASV_753	-0.162083	-0.212983	Impairment	-0.0240069	Firmicutes	Bacilli	Lactobacillales	Enterococcaceae	Enterococcus	NA
Language	w1	ASV_296	-0.193515	-0.214964	Impairment	-0.0246174	Firmicutes	Bacilli	Lactobacillales	Lactobacillaceae	Lactobacillus	reuteri
Language	w1	ASV_2237	0.0431732	-0.138113	Impairment	-0.025715	Firmicutes	Bacilli	Lactobacillales	Enterococcaceae	Enterococcus	canintestini/dispar/saigonensis
Language	w1	ASV_16	-0.525713	-0.524175	Normal	-0.0269037	Firmicutes	Bacilli	Lactobacillales	Lactobacillaceae	Lactobacillus	reuteri
Language	w1	ASV_1587	-0.178318	-0.212139	Impairment	-0.0272062	Firmicutes	Bacilli	Lactobacillales	Lactobacillaceae	Lactobacillus	NA
Language	w1	ASV_367	-0.115946	-0.154658	Impairment	-0.0285961	Tenericutes	Mollicutes	Mycoplasmatales	Mycoplasmataceae	Ureaplasma	parvum/urealyticum
Language	w1	ASV_1229	-0.169382	-0.210991	Impairment	-0.0286691	Firmicutes	Bacilli	Lactobacillales	Enterococcaceae	Enterococcus	NA
Language	w1	ASV_53	-0.168302	-0.191965	Impairment	-0.0289727	Firmicutes	Bacilli	Bacillales	Staphylococcaceae	Staphylococcus	aureus/devriesei/epidermidis/haemolyticus
Language	w1	ASV_553	0.0131342	-0.133298	Impairment	-0.0298418	Proteobacteria	Gammaproteobacteria	Enterobacteriales	Enterobacteriaceae	Escherichia/Shigella	albertii/boydii/coli/dysenteriae/fergusonii/flexneri/sonnei/vulneris
Language	w1	ASV_3365	0.0115225	-0.118075	Impairment	-0.0319718	Firmicutes	Bacilli	Bacillales	Staphylococcaceae	Staphylococcus	NA
Language	w1	ASV_880	-0.35428	-0.342169	Normal	-0.032232	Firmicutes	Bacilli	Bacillales	Staphylococcaceae	Staphylococcus	argenteus/aureus/capitis/caprae/devriesei/epidermidis/equorum/haemolyticus/hominis/lugdunensis/pasteuri/petrasii/phage/saccharolyticus/schweitzeri/simiae/warneri
Language	w1	ASV_400	0.00159892	-0.119636	Impairment	-0.0337396	Firmicutes	Negativicutes	Selenomonadales	Veillonellaceae	Veillonella	NA
Language	w1	ASV_63	0.00159892	-0.119636	Impairment	-0.0337396	Proteobacteria	Gammaproteobacteria	Enterobacteriales	Enterobacteriaceae	Enterobacter	NA
Language	w1	ASV_153	-0.00163483	-0.1185	Impairment	-0.0338487	Proteobacteria	Gammaproteobacteria	Enterobacteriales	Enterobacteriaceae	Enterobacter	asburiae/cloacae
Language	w1	ASV_3340	-0.00500346	-0.119362	Impairment	-0.0345428	Firmicutes	Bacilli	Bacillales	Staphylococcaceae	Staphylococcus	NA
Language	w1	ASV_527	-0.00500346	-0.119362	Impairment	-0.0345428	Firmicutes	Bacilli	Bacillales	Staphylococcaceae	Staphylococcus	NA
Language	w1	ASV_11	-0.0119119	-0.120463	Impairment	-0.0357776	Proteobacteria	Gammaproteobacteria	Enterobacteriales	Enterobacteriaceae	NA	NA
Language	w1	ASV_52	-0.0176334	-0.120799	Impairment	-0.0366365	Proteobacteria	Gammaproteobacteria	Enterobacteriales	Enterobacteriaceae	Klebsiella	aerogenes/oxytoca/pneumoniae
Language	w1	ASV_3127	-0.0102005	-0.126447	Impairment	-0.0372474	Firmicutes	Bacilli	Bacillales	Staphylococcaceae	Staphylococcus	NA
Language	w1	ASV_1040	-0.0216811	-0.121079	Impairment	-0.0372562	Firmicutes	Bacilli	Bacillales	Staphylococcaceae	Staphylococcus	epidermidis
Language	w1	ASV_2828	-0.0206454	-0.123875	Impairment	-0.0379115	Firmicutes	Bacilli	Bacillales	Staphylococcaceae	Staphylococcus	epidermidis
Language	w1	ASV_224	-0.039615	-0.131379	Impairment	-0.0386659	Firmicutes	Clostridia	Clostridiales	Family_XI	Finegoldia	magna
Language	w1	ASV_1106	-0.032998	-0.121718	Impairment	-0.038948	Firmicutes	Bacilli	Bacillales	Staphylococcaceae	Staphylococcus	NA
Language	w1	ASV_32	-0.0409746	-0.132042	Impairment	-0.039065	Proteobacteria	Gammaproteobacteria	Enterobacteriales	Enterobacteriaceae	NA	NA
Language	w1	ASV_839	-0.0409746	-0.132042	Impairment	-0.039065	Proteobacteria	Gammaproteobacteria	Enterobacteriales	Enterobacteriaceae	Enterobacter	NA
Language	w1	ASV_8	-0.534531	-0.531811	Normal	-0.0391831	Firmicutes	Bacilli	Lactobacillales	Lactobacillaceae	Lactobacillus	reuteri
Language	w1	ASV_3339	-0.037318	-0.120803	Impairment	-0.039265	Proteobacteria	Gammaproteobacteria	Pasteurellales	Pasteurellaceae	Haemophilus	parainfluenzae
Language	w1	ASV_1738	-0.0383944	-0.120857	Impairment	-0.039424	Proteobacteria	Gammaproteobacteria	Pasteurellales	Pasteurellaceae	Haemophilus	parainfluenzae
Language	w1	ASV_1446	-0.102165	-0.168188	Impairment	-0.0395387	Firmicutes	Bacilli	Bacillales	Staphylococcaceae	Staphylococcus	argenteus/aureus/equorum/phage/schweitzeri/simiae
Language	w1	ASV_66	-0.0380878	-0.121833	Impairment	-0.0396602	Firmicutes	Negativicutes	Selenomonadales	Veillonellaceae	Veillonella	atypica
Language	w1	ASV_1582	-0.0403203	-0.120951	Impairment	-0.0397079	Proteobacteria	Gammaproteobacteria	Pasteurellales	Pasteurellaceae	Haemophilus	influenzae/parainfluenzae
Language	w1	ASV_1325	-0.313924	-0.307787	Normal	-0.0400087	Firmicutes	Bacilli	Lactobacillales	Lactobacillaceae	Lactobacillus	NA
Language	w1	ASV_1051	-0.042763	-0.121067	Impairment	-0.0400667	Proteobacteria	Gammaproteobacteria	Pasteurellales	Pasteurellaceae	Haemophilus	parainfluenzae
Language	w1	ASV_3545	-0.0487293	-0.131757	Impairment	-0.0403616	Tenericutes	Mollicutes	Mycoplasmatales	Mycoplasmataceae	Ureaplasma	parvum/urealyticum
Language	w1	ASV_18	-0.157197	-0.18624	Impairment	-0.0403964	Firmicutes	Bacilli	Lactobacillales	Streptococcaceae	Streptococcus	mitis/pneumoniae/pseudopneumoniae
Language	w1	ASV_2145	-0.0440482	-0.122007	Impairment	-0.0405051	Proteobacteria	Gammaproteobacteria	Enterobacteriales	Enterobacteriaceae	NA	NA
Language	w1	ASV_1346	-0.036026	-0.126499	Impairment	-0.0407092	Firmicutes	Bacilli	Bacillales	Staphylococcaceae	Staphylococcus	NA
Language	w1	ASV_550	-0.0489684	-0.121339	Impairment	-0.0409722	Proteobacteria	Gammaproteobacteria	Pasteurellales	Pasteurellaceae	Haemophilus	influenzae/parainfluenzae
Language	w1	ASV_1475	-0.0398904	-0.126455	Impairment	-0.0412125	Firmicutes	Bacilli	Bacillales	Staphylococcaceae	Staphylococcus	NA
Language	w1	ASV_3491	-0.0505508	-0.12226	Impairment	-0.0414449	Firmicutes	Bacilli	Bacillales	Staphylococcaceae	Staphylococcus	NA
Language	w1	ASV_79	-0.0526536	-0.122278	Impairment	-0.0417307	Actinobacteria	Actinobacteria	Propionibacteriales	Propionibacteriaceae	Cutibacterium	avidum
Language	w1	ASV_36	-0.0441961	-0.12639	Impairment	-0.0417687	Proteobacteria	Gammaproteobacteria	Pseudomonadales	Moraxellaceae	Acinetobacter	baumannii/calcoaceticus/junii/nosocomialis/oleivorans/pittii
Language	w1	ASV_2195	-0.0585199	-0.130755	Impairment	-0.0418436	Firmicutes	Clostridia	Clostridiales	Clostridiaceae_1	Clostridium_sensu_stricto_1	NA
Language	w1	ASV_3002	-0.0552373	-0.122348	Impairment	-0.0420953	Proteobacteria	Gammaproteobacteria	Enterobacteriales	Enterobacteriaceae	NA	NA
Language	w1	ASV_3304	-0.0600399	-0.130785	Impairment	-0.0421184	Firmicutes	Bacilli	Lactobacillales	Lactobacillaceae	Lactobacillus	reuteri
Language	w1	ASV_1287	-0.0474081	-0.12633	Impairment	-0.0421804	Firmicutes	Bacilli	Bacillales	Staphylococcaceae	Staphylococcus	NA
Language	w1	ASV_2446	-0.063069	-0.128839	Impairment	-0.0421822	Firmicutes	Bacilli	Bacillales	Staphylococcaceae	Staphylococcus	NA
Language	w1	ASV_2369	-0.0583531	-0.131104	Impairment	-0.0422444	Firmicutes	Bacilli	Bacillales	Staphylococcaceae	Staphylococcus	NA
Language	w1	ASV_3119	-0.0625034	-0.13051	Impairment	-0.0424857	Firmicutes	Bacilli	Lactobacillales	Lactobacillaceae	Lactobacillus	reuteri
Language	w1	ASV_2833	-0.0620682	-0.13069	Impairment	-0.0427788	Firmicutes	Bacilli	Bacillales	Staphylococcaceae	Staphylococcus	NA
Language	w1	ASV_2811	-0.0672755	-0.12837	Impairment	-0.0428096	Firmicutes	Bacilli	Bacillales	Staphylococcaceae	Staphylococcus	aureus/capitis/caprae/epidermidis/haemolyticus/warneri
Language	w1	ASV_2917	-0.0659181	-0.129761	Impairment	-0.0429064	Proteobacteria	Gammaproteobacteria	Enterobacteriales	Enterobacteriaceae	Enterobacter	asburiae/cloacae/hormaechei/ludwigii/mori/soli/tabaci/xiangfangensis
Language	w1	ASV_2666	-0.0662727	-0.129733	Impairment	-0.0429619	Firmicutes	Bacilli	Lactobacillales	Lactobacillaceae	Lactobacillus	reuteri
Language	w1	ASV_943	-0.0537146	-0.126185	Impairment	-0.0429811	Proteobacteria	Gammaproteobacteria	Pseudomonadales	Moraxellaceae	Acinetobacter	haemolyticus/johnsonii/junii
Language	w1	ASV_2813	-0.0659454	-0.130116	Impairment	-0.0429967	Firmicutes	Bacilli	Lactobacillales	Lactobacillaceae	Lactobacillus	reuteri
Language	w1	ASV_2801	-0.0671363	-0.129627	Impairment	-0.0430883	Proteobacteria	Gammaproteobacteria	Enterobacteriales	Enterobacteriaceae	NA	NA
Language	w1	ASV_159	-0.0624378	-0.122615	Impairment	-0.0431321	Firmicutes	Bacilli	Lactobacillales	Enterococcaceae	Enterococcus	faecalis
Language	w1	ASV_2286	-0.0638988	-0.122091	Impairment	-0.0431785	Proteobacteria	Gammaproteobacteria	Enterobacteriales	Enterobacteriaceae	NA	NA
Language	w1	ASV_2487	-0.0644235	-0.122586	Impairment	-0.0433889	Firmicutes	Bacilli	Lactobacillales	Enterococcaceae	Enterococcus	NA
Language	w1	ASV_624	-0.0663503	-0.130196	Impairment	-0.0433909	Firmicutes	Bacilli	Bacillales	Staphylococcaceae	Staphylococcus	NA
Language	w1	ASV_2909	-0.0601716	-0.124928	Impairment	-0.043486	Tenericutes	Mollicutes	Mycoplasmatales	Mycoplasmataceae	Ureaplasma	parvum/urealyticum
Language	w1	ASV_2453	-0.0652582	-0.122663	Impairment	-0.0435223	Firmicutes	Bacilli	Lactobacillales	Streptococcaceae	Streptococcus	agalactiae/pyogenes
Language	w1	ASV_13	-0.48771	-0.485535	Normal	-0.0435795	Firmicutes	Bacilli	Lactobacillales	Lactobacillaceae	Lactobacillus	reuteri
Language	w1	ASV_1199	-0.0660666	-0.12258	Impairment	-0.0436064	Firmicutes	Bacilli	Lactobacillales	Lactobacillaceae	Lactobacillus	brevis/casei/rhamnosus
Language	w1	ASV_1240	-0.0649425	-0.123183	Impairment	-0.0436277	Proteobacteria	Gammaproteobacteria	Enterobacteriales	Enterobacteriaceae	NA	NA
Language	w1	ASV_5	-0.488343	-0.485192	Normal	-0.0436364	Firmicutes	Bacilli	Lactobacillales	Lactobacillaceae	Lactobacillus	fermentum/gasseri/reuteri/vaginalis
Language	w1	ASV_2284	-0.0711172	-0.129005	Impairment	-0.0436393	Firmicutes	Bacilli	Lactobacillales	Lactobacillaceae	Lactobacillus	reuteri
Language	w1	ASV_419	-0.066945	-0.122689	Impairment	-0.0437547	Actinobacteria	Actinobacteria	Propionibacteriales	Propionibacteriaceae	Cutibacterium	granulosum
Language	w1	ASV_3471	-0.0518386	-0.129833	Impairment	-0.0437658	Fusobacteria	Fusobacteriia	Fusobacteriales	Leptotrichiaceae	Sneathia	NA
Language	w1	ASV_7	-0.786657	-0.777543	Normal	-0.0438376	Firmicutes	Bacilli	Bacillales	Staphylococcaceae	Staphylococcus	epidermidis
Language	w1	ASV_2796	-0.0702804	-0.130774	Impairment	-0.0439185	Tenericutes	Mollicutes	Mycoplasmatales	Mycoplasmataceae	Ureaplasma	NA
Language	w1	ASV_3374	-0.0738218	-0.128231	Impairment	-0.0439286	Firmicutes	Bacilli	Lactobacillales	Enterococcaceae	NA	NA
Language	w1	ASV_1954	-0.0707329	-0.129673	Impairment	-0.0440131	Firmicutes	Bacilli	Bacillales	Staphylococcaceae	Staphylococcus	NA
Language	w1	ASV_3260	-0.0747745	-0.128131	Impairment	-0.0440722	Firmicutes	Bacilli	Bacillales	Staphylococcaceae	Staphylococcus	aureus/capitis/caprae/epidermidis/haemolyticus/warneri
Language	w1	ASV_1989	-0.0737608	-0.128872	Impairment	-0.0440726	Proteobacteria	Gammaproteobacteria	Enterobacteriales	Enterobacteriaceae	NA	NA
Language	w1	ASV_1949	-0.0741038	-0.128832	Impairment	-0.0441233	Firmicutes	Bacilli	Bacillales	Staphylococcaceae	Staphylococcus	NA
Language	w1	ASV_372	-0.0762686	-0.127525	Impairment	-0.044189	Firmicutes	Bacilli	Bacillales	Staphylococcaceae	Staphylococcus	aureus/pasteuri/warneri
Language	w1	ASV_3254	-0.0556903	-0.129543	Impairment	-0.0441978	Firmicutes	Clostridia	Clostridiales	Peptostreptococcaceae	Peptostreptococcus	NA
Language	w1	ASV_3143	-0.075694	-0.128033	Impairment	-0.0442106	Firmicutes	Bacilli	Bacillales	Staphylococcaceae	Staphylococcus	argenteus/aureus/equorum/phage/schweitzeri/simiae
Language	w1	ASV_2961	-0.0638417	-0.125909	Impairment	-0.0442544	Firmicutes	Clostridia	Clostridiales	Family_XI	Anaerococcus	nagyae
Language	w1	ASV_1194	-0.0708567	-0.122651	Impairment	-0.044266	Proteobacteria	Gammaproteobacteria	Enterobacteriales	Enterobacteriaceae	NA	NA
Language	w1	ASV_1450	-0.0708968	-0.122651	Impairment	-0.0442715	Proteobacteria	Gammaproteobacteria	Enterobacteriales	Enterobacteriaceae	NA	NA
Language	w1	ASV_3138	-0.0577175	-0.129385	Impairment	-0.0444234	Actinobacteria	Actinobacteria	Corynebacteriales	Corynebacteriaceae	Corynebacterium_1	NA
Language	w1	ASV_2793	-0.0658716	-0.125834	Impairment	-0.0445041	Firmicutes	Clostridia	Clostridiales	Family_XI	Anaerococcus	NA
Language	w1	ASV_3077	-0.0587086	-0.129306	Impairment	-0.0445334	Fusobacteria	Fusobacteriia	Fusobacteriales	Leptotrichiaceae	Sneathia	amnii/sanguinegens
Language	w1	ASV_1072	-0.0795023	-0.127276	Impairment	-0.0446984	Firmicutes	Bacilli	Bacillales	Staphylococcaceae	Staphylococcus	aureus/pasteuri/warneri
Language	w1	ASV_438	-0.0749285	-0.122407	Impairment	-0.0447404	Firmicutes	Bacilli	Lactobacillales	Streptococcaceae	Streptococcus	mitis/pneumoniae/pseudopneumoniae
Language	w1	ASV_1373	-0.0788518	-0.128266	Impairment	-0.0448227	Proteobacteria	Gammaproteobacteria	Enterobacteriales	Enterobacteriaceae	NA	NA
Language	w1	ASV_2262	-0.0777174	-0.129776	Impairment	-0.0449871	Actinobacteria	Actinobacteria	Corynebacteriales	Corynebacteriaceae	Corynebacterium_1	aurimucosum/pseudogenitalium/tuberculostearicum
Language	w1	ASV_1670	-0.0786755	-0.129559	Impairment	-0.0451036	Tenericutes	Mollicutes	Mycoplasmatales	Mycoplasmataceae	Ureaplasma	NA
Language	w1	ASV_2409	-0.0703609	-0.126021	Impairment	-0.0451563	Firmicutes	Bacilli	Bacillales	Staphylococcaceae	Staphylococcus	NA
Language	w1	ASV_1944	-0.0704332	-0.126017	Impairment	-0.0451649	Firmicutes	Bacilli	Bacillales	Staphylococcaceae	Staphylococcus	NA
Language	w1	ASV_3431	-0.0776186	-0.122752	Impairment	-0.0451974	Firmicutes	Bacilli	Lactobacillales	Lactobacillaceae	Lactobacillus	NA
Language	w1	ASV_1022	-0.0713033	-0.125974	Impairment	-0.0452689	Firmicutes	Bacilli	Lactobacillales	Streptococcaceae	Streptococcus	anginosus/cristatus/infantis/mitis/oralis/pneumoniae/pseudopneumoniae/sanguinis/timonensis
Language	w1	ASV_1877	-0.0802801	-0.12939	Impairment	-0.0453452	Firmicutes	Bacilli	Lactobacillales	Enterococcaceae	Enterococcus	NA
Language	w1	ASV_3224	-0.0790357	-0.122761	Impairment	-0.0453889	Firmicutes	Bacilli	Bacillales	Staphylococcaceae	Staphylococcus	caprae/epidermidis
Language	w1	ASV_358	-0.0826818	-0.127926	Impairment	-0.0454149	Firmicutes	Clostridia	Clostridiales	Clostridiaceae_1	Clostridium_sensu_stricto_1	perfringens
Language	w1	ASV_650	-0.0844991	-0.126757	Impairment	-0.0454529	Firmicutes	Bacilli	Bacillales	Staphylococcaceae	Staphylococcus	epidermidis
Language	w1	ASV_1632	-0.0843713	-0.12708	Impairment	-0.0455083	Bacteroidetes	Bacteroidia	Bacteroidales	Bacteroidaceae	Bacteroides	dorei/vulgatus
Language	w1	ASV_106	-0.0814441	-0.12832	Impairment	-0.0455151	Actinobacteria	Actinobacteria	Corynebacteriales	Corynebacteriaceae	Corynebacterium_1	amycolatum/jeikeium/urealyticum/vitaeruminis
Language	w1	ASV_2318	-0.0852382	-0.126561	Impairment	-0.0455358	Firmicutes	Bacilli	Bacillales	Staphylococcaceae	Staphylococcus	NA
Language	w1	ASV_561	-0.0858043	-0.126618	Impairment	-0.0456492	Firmicutes	Bacilli	Bacillales	Staphylococcaceae	Staphylococcus	NA
Language	w1	ASV_2902	-0.0811058	-0.12277	Impairment	-0.0456677	Firmicutes	Bacilli	Lactobacillales	Streptococcaceae	Streptococcus	agalactiae/pyogenes
Language	w1	ASV_1440	-0.0831395	-0.128952	Impairment	-0.045743	Firmicutes	Bacilli	Bacillales	Staphylococcaceae	Staphylococcus	aureus/capitis/caprae/epidermidis/haemolyticus/warneri
Language	w1	ASV_2978	-0.0819678	-0.122731	Impairment	-0.0457719	Bacteroidetes	Bacteroidia	Bacteroidales	Bacteroidaceae	Bacteroides	dorei/vulgatus
Language	w1	ASV_611	-0.0867481	-0.126457	Impairment	-0.0457765	Firmicutes	Bacilli	Bacillales	Staphylococcaceae	Staphylococcus	haemolyticus
Language	w1	ASV_1766	-0.213555	-0.231096	Impairment	-0.0457852	Firmicutes	Bacilli	Lactobacillales	Lactobacillaceae	Lactobacillus	NA
Language	w1	ASV_1567	-0.0885037	-0.126219	Impairment	-0.0460281	Firmicutes	Bacilli	Bacillales	Staphylococcaceae	Staphylococcus	aureus/capitis/caprae/epidermidis/haemolyticus/warneri
Language	w1	ASV_1571	-0.0777691	-0.125633	Impairment	-0.0460351	Proteobacteria	Gammaproteobacteria	Pseudomonadales	Pseudomonadaceae	Pseudomonas	NA
Language	w1	ASV_539	-0.0879136	-0.127131	Impairment	-0.0461443	Proteobacteria	Gammaproteobacteria	Enterobacteriales	Enterobacteriaceae	NA	NA
Language	w1	ASV_441	-0.0879145	-0.127131	Impairment	-0.0461444	Proteobacteria	Gammaproteobacteria	Enterobacteriales	Enterobacteriaceae	Enterobacter	asburiae/cloacae/hormaechei/ludwigii/mori/soli/tabaci/xiangfangensis
Language	w1	ASV_1448	-0.0789305	-0.125568	Impairment	-0.0461715	Proteobacteria	Gammaproteobacteria	Pseudomonadales	Pseudomonadaceae	NA	NA
Language	w1	ASV_758	-0.0891684	-0.126526	Impairment	-0.0462192	Bacteroidetes	Bacteroidia	Bacteroidales	Bacteroidaceae	Bacteroides	dorei/vulgatus
Language	w1	ASV_412	-0.0886458	-0.127043	Impairment	-0.0462519	Firmicutes	Bacilli	Lactobacillales	Lactobacillaceae	Lactobacillus	reuteri
Language	w1	ASV_132	-0.0857641	-0.122812	Impairment	-0.0463016	Firmicutes	Bacilli	Bacillales	Staphylococcaceae	Staphylococcus	caprae/epidermidis
Language	w1	ASV_831	-0.0827226	-0.124347	Impairment	-0.0463311	Firmicutes	Negativicutes	Selenomonadales	Veillonellaceae	Veillonella	montpellierensis
Language	w1	ASV_1140	-0.0907329	-0.12598	Impairment	-0.046363	Firmicutes	Bacilli	Bacillales	Staphylococcaceae	Staphylococcus	NA
Language	w1	ASV_1506	-0.0762748	-0.127747	Impairment	-0.0464356	Fusobacteria	Fusobacteriia	Fusobacteriales	Leptotrichiaceae	Sneathia	NA
Language	w1	ASV_74	-0.0875088	-0.122532	Impairment	-0.046455	Firmicutes	Bacilli	Bacillales	Staphylococcaceae	Staphylococcus	aureus
Language	w1	ASV_75	-0.0875617	-0.122533	Impairment	-0.0464621	Firmicutes	Bacilli	Bacillales	Staphylococcaceae	Staphylococcus	aureus
Language	w1	ASV_723	-0.0823464	-0.125084	Impairment	-0.0464902	Firmicutes	Clostridia	Clostridiales	Family_XI	Anaerococcus	nagyae
Language	w1	ASV_688	-0.0847554	-0.124271	Impairment	-0.046581	Firmicutes	Negativicutes	Selenomonadales	Veillonellaceae	Veillonella	montpellierensis
Language	w1	ASV_2011	-0.0857571	-0.12384	Impairment	-0.0465923	Firmicutes	Bacilli	Bacillales	Staphylococcaceae	Staphylococcus	aureus/capitis/caprae/epidermidis/haemolyticus/warneri
Language	w1	ASV_138	-0.0881282	-0.122768	Impairment	-0.0466045	Firmicutes	Bacilli	Lactobacillales	Enterococcaceae	Enterococcus	faecalis
Language	w1	ASV_207	-0.0922818	-0.125857	Impairment	-0.046606	Firmicutes	Bacilli	Bacillales	Staphylococcaceae	Staphylococcus	aureus/devriesei/epidermidis/haemolyticus
Language	w1	ASV_1407	-0.0885009	-0.122772	Impairment	-0.0466554	Actinobacteria	Actinobacteria	Bifidobacteriales	Bifidobacteriaceae	Bifidobacterium	adolescentis/animalis/dentium/faecale/longum/moukalabense/ruminantium/stercoris/tsurumiense
Language	w1	ASV_1251	-0.0887503	-0.122736	Impairment	-0.0466786	Firmicutes	Bacilli	Bacillales	Staphylococcaceae	Staphylococcus	aureus/capitis/caprae/epidermidis/haemolyticus/warneri
Language	w1	ASV_534	-0.0865134	-0.124002	Impairment	-0.0467392	Firmicutes	Bacilli	Lactobacillales	Lactobacillaceae	Lactobacillus	acidophilus/casei/crispatus/gallinarum
Language	w1	ASV_352	-0.0839984	-0.125266	Impairment	-0.0467624	Firmicutes	Bacilli	Lactobacillales	Streptococcaceae	Streptococcus	anginosus/cristatus/infantis/mitis/oralis/pneumoniae/pseudopneumoniae/sanguinis/timonensis
Language	w1	ASV_1205	-0.0797349	-0.127404	Impairment	-0.0467999	Fusobacteria	Fusobacteriia	Fusobacteriales	Leptotrichiaceae	Sneathia	amnii/sanguinegens
Language	w1	ASV_1196	-0.0798295	-0.127394	Impairment	-0.0468098	Fusobacteria	Fusobacteriia	Fusobacteriales	Leptotrichiaceae	Sneathia	amnii
Language	w1	ASV_1612	-0.0878049	-0.123779	Impairment	-0.0468484	Firmicutes	Bacilli	Lactobacillales	Lactobacillaceae	Lactobacillus	crispatus/gasseri/helveticus/johnsonii/kefiranofaciens
Language	w1	ASV_181	-0.0930416	-0.126457	Impairment	-0.0468844	Proteobacteria	Gammaproteobacteria	Enterobacteriales	Enterobacteriaceae	NA	NA
Language	w1	ASV_161	-0.0914125	-0.126964	Impairment	-0.0468891	Firmicutes	Bacilli	Bacillales	Staphylococcaceae	Staphylococcus	haemolyticus
Language	w1	ASV_881	-0.0811925	-0.127255	Impairment	-0.0469523	Firmicutes	Bacilli	Bacillales	Staphylococcaceae	Staphylococcus	epidermidis
Language	w1	ASV_387	-0.086329	-0.124864	Impairment	-0.0469592	Firmicutes	Clostridia	Clostridiales	Family_XI	Anaerococcus	octavius
Language	w1	ASV_34	-0.0909881	-0.122738	Impairment	-0.0469777	Proteobacteria	Gammaproteobacteria	Enterobacteriales	Enterobacteriaceae	NA	NA
Language	w1	ASV_55	-0.0915575	-0.122735	Impairment	-0.0470529	Proteobacteria	Gammaproteobacteria	Enterobacteriales	Enterobacteriaceae	NA	NA
Language	w1	ASV_158	-0.0825247	-0.127118	Impairment	-0.0470911	Firmicutes	Clostridia	Clostridiales	Family_XI	Peptoniphilus	asaccharolyticus/grossensis/harei
Language	w1	ASV_820	-0.0841568	-0.126947	Impairment	-0.0472604	Firmicutes	Bacilli	Lactobacillales	Aerococcaceae	Aerococcus	christensenii
Language	w1	ASV_498	-0.0896238	-0.124903	Impairment	-0.04741	Firmicutes	Bacilli	Bacillales	Staphylococcaceae	Staphylococcus	NA
Language	w1	ASV_558	-0.0880163	-0.126531	Impairment	-0.0476577	Actinobacteria	Actinobacteria	Corynebacteriales	Corynebacteriaceae	Corynebacterium_1	NA
Language	w1	ASV_323	-0.0914997	-0.126143	Impairment	-0.0480125	Actinobacteria	Actinobacteria	Corynebacteriales	Corynebacteriaceae	Corynebacterium_1	riegelii
Language	w1	ASV_276	-0.0923085	-0.126052	Impairment	-0.0480944	Firmicutes	Clostridia	Clostridiales	Family_XI	Anaerococcus	prevotii/tetradius
Language	w1	ASV_17	-0.45439	-0.451024	Normal	-0.0500725	Firmicutes	Bacilli	Lactobacillales	Lactobacillaceae	Lactobacillus	reuteri
Language	w1	ASV_73	-0.0599198	-0.144848	Impairment	-0.0509517	Bacteroidetes	Bacteroidia	Bacteroidales	Bacteroidaceae	Bacteroides	dorei/fragilis
Language	w1	ASV_425	-0.404076	-0.419129	Impairment	-0.0519806	Firmicutes	Bacilli	Bacillales	Staphylococcaceae	Staphylococcus	aureus/capitis/caprae/epidermidis/haemolyticus/warneri
Language	w1	ASV_19	-0.435418	-0.428497	Normal	-0.0527864	Firmicutes	Bacilli	Bacillales	Staphylococcaceae	Staphylococcus	epidermidis
Language	w1	ASV_320	-0.10673	-0.137291	Impairment	-0.0538734	Firmicutes	Bacilli	Bacillales	Staphylococcaceae	Staphylococcus	epidermidis/haemolyticus
Language	w1	ASV_187	-0.0836623	-0.147976	Impairment	-0.0545602	Firmicutes	Bacilli	Lactobacillales	Lactobacillaceae	Lactobacillus	crispatus/gasseri/helveticus/johnsonii/kefiranofaciens
Language	w1	ASV_2751	-0.0697187	-0.153822	Impairment	-0.0547883	Firmicutes	Bacilli	Bacillales	Staphylococcaceae	Staphylococcus	NA
Language	w1	ASV_2	-0.349322	-0.341581	Normal	-0.0590392	Firmicutes	Bacilli	Lactobacillales	Enterococcaceae	Enterococcus	NA
Language	w1	ASV_3295	-0.117643	-0.156219	Impairment	-0.060594	Firmicutes	Bacilli	Bacillales	Staphylococcaceae	Staphylococcus	aureus/pasteuri/warneri
Language	w1	ASV_1366	-0.124612	-0.162758	Impairment	-0.0628235	Tenericutes	Mollicutes	Mycoplasmatales	Mycoplasmataceae	Ureaplasma	parvum/urealyticum
Language	w1	ASV_122	-0.283384	-0.279034	Normal	-0.0632155	Firmicutes	Bacilli	Bacillales	Staphylococcaceae	Staphylococcus	aureus/pasteuri/warneri
Language	w1	ASV_3108	-0.110051	-0.172591	Impairment	-0.0636705	Actinobacteria	Actinobacteria	Corynebacteriales	Nocardiaceae	Rhodococcus	baikonurensis/boritolerans/degradans/erythropolis/globerulus/hoagii/opacus/qingshengii/rhodochrous
Language	w1	ASV_1608	-0.115352	-0.173671	Impairment	-0.0646845	Firmicutes	Bacilli	Bacillales	Staphylococcaceae	Staphylococcus	aureus/capitis/caprae/epidermidis/haemolyticus/warneri
Language	w1	ASV_871	-0.13543	-0.16803	Impairment	-0.0657634	Tenericutes	Mollicutes	Mycoplasmatales	Mycoplasmataceae	Ureaplasma	parvum/urealyticum
Language	w1	ASV_107	-0.252422	-0.263694	Impairment	-0.0660558	Actinobacteria	Actinobacteria	Propionibacteriales	Propionibacteriaceae	Cutibacterium	acnes/avidum
Language	w1	ASV_1236	-0.211212	-0.223923	Impairment	-0.0665319	Actinobacteria	Actinobacteria	Propionibacteriales	Propionibacteriaceae	Cutibacterium	acnes/avidum
Language	w1	ASV_2461	-0.122805	-0.173181	Impairment	-0.0666351	Firmicutes	Bacilli	Bacillales	Staphylococcaceae	Staphylococcus	NA
Language	w1	ASV_386	-0.141405	-0.168741	Impairment	-0.0667629	Tenericutes	Mollicutes	Mycoplasmatales	Mycoplasmataceae	Ureaplasma	parvum/urealyticum
Language	w1	ASV_1866	-0.13254	-0.174243	Impairment	-0.0671412	Firmicutes	Bacilli	Bacillales	Staphylococcaceae	Staphylococcus	NA
Language	w1	ASV_577	-0.140621	-0.172282	Impairment	-0.0683512	Firmicutes	Bacilli	Lactobacillales	Enterococcaceae	Enterococcus	NA
Language	w1	ASV_1639	-0.148078	-0.173786	Impairment	-0.0696439	Actinobacteria	Actinobacteria	Bifidobacteriales	Bifidobacteriaceae	Bifidobacterium	adolescentis/animalis/dentium/faecale/longum/moukalabense/ruminantium/stercoris/tsurumiense
Language	w1	ASV_23	-0.149712	-0.176447	Impairment	-0.0706397	Firmicutes	Clostridia	Clostridiales	Clostridiaceae_1	Clostridium_sensu_stricto_1	perfringens/thermophilus
Language	w1	ASV_1	0.0222489	0.754865	Normal	-0.0730677	Firmicutes	Bacilli	Bacillales	Staphylococcaceae	Staphylococcus	aureus/capitis/caprae/epidermidis/haemolyticus/warneri
Language	w1	ASV_1255	-0.285797	-0.277582	Normal	-0.0733446	Firmicutes	Bacilli	Lactobacillales	Lactobacillaceae	Lactobacillus	NA
Language	w1	ASV_319	-0.155268	-0.184152	Impairment	-0.0736146	Tenericutes	Mollicutes	Mycoplasmatales	Mycoplasmataceae	Ureaplasma	parvum/urealyticum
Language	w1	ASV_556	-0.598728	-0.583528	Normal	-0.0763124	Firmicutes	Bacilli	Bacillales	Staphylococcaceae	Staphylococcus	NA
Language	w1	ASV_1284	-0.283495	-0.275298	Normal	-0.0828046	Firmicutes	Bacilli	Bacillales	Staphylococcaceae	Staphylococcus	epidermidis
Language	w1	ASV_196	-0.274695	-0.268232	Normal	-0.0828401	Firmicutes	Bacilli	Bacillales	Staphylococcaceae	Staphylococcus	lugdunensis
Language	w1	ASV_823	-0.16903	-0.183536	Impairment	-0.0840861	Firmicutes	Bacilli	Bacillales	Staphylococcaceae	Staphylococcus	argenteus/aureus/equorum/phage/schweitzeri/simiae
Language	w1	ASV_313	-0.188196	-0.213702	Impairment	-0.0863227	Firmicutes	Bacilli	Bacillales	Staphylococcaceae	Staphylococcus	aureus
Language	w1	ASV_429	-0.745062	-0.701326	Normal	-0.0927346	Firmicutes	Bacilli	Bacillales	Staphylococcaceae	Staphylococcus	NA
Language	w1	ASV_480	-0.376503	-0.364823	Normal	-0.123776	Firmicutes	Bacilli	Bacillales	Staphylococcaceae	Staphylococcus	aureus/capitis/caprae/epidermidis/haemolyticus/warneri
Language	w2	ASV_1131	-0.470708	-0.450224	Normal	0.164969	Firmicutes	Bacilli	Bacillales	Staphylococcaceae	Staphylococcus	NA
Language	w2	ASV_533	-0.407336	-0.41479	Impairment	0.117174	Firmicutes	Bacilli	Bacillales	Staphylococcaceae	Staphylococcus	argenteus/aureus/equorum/phage/schweitzeri/simiae
Language	w2	ASV_1521	-0.294808	-0.317337	Impairment	0.116838	Firmicutes	Bacilli	Bacillales	Staphylococcaceae	Staphylococcus	NA
Language	w2	ASV_196	-0.494873	-0.481474	Normal	0.116496	Firmicutes	Bacilli	Bacillales	Staphylococcaceae	Staphylococcus	lugdunensis
Language	w2	ASV_4	-0.40877	-0.0267222	Normal	0.0996812	Firmicutes	Bacilli	Bacillales	Staphylococcaceae	Staphylococcus	argenteus/aureus/equorum/phage/schweitzeri/simiae
Language	w2	ASV_53	-0.360159	-0.375843	Impairment	0.0885243	Firmicutes	Bacilli	Bacillales	Staphylococcaceae	Staphylococcus	aureus/devriesei/epidermidis/haemolyticus
Language	w2	ASV_122	-0.41429	-0.410576	Normal	0.0845614	Firmicutes	Bacilli	Bacillales	Staphylococcaceae	Staphylococcus	aureus/pasteuri/warneri
Language	w2	ASV_66	-0.164984	-0.202848	Impairment	0.0677276	Firmicutes	Negativicutes	Selenomonadales	Veillonellaceae	Veillonella	atypica
Language	w2	ASV_320	-0.162404	-0.211723	Impairment	0.0676638	Firmicutes	Bacilli	Bacillales	Staphylococcaceae	Staphylococcus	epidermidis/haemolyticus
Language	w2	ASV_1512	-0.142611	-0.232329	Impairment	0.0656411	Proteobacteria	Gammaproteobacteria	Betaproteobacteriales	Burkholderiaceae	Delftia	NA
Language	w2	ASV_1106	-0.230756	-0.274499	Impairment	0.0642559	Firmicutes	Bacilli	Bacillales	Staphylococcaceae	Staphylococcus	NA
Language	w2	ASV_26	-0.229924	-0.282833	Impairment	0.0610983	Firmicutes	Bacilli	Bacillales	Staphylococcaceae	Staphylococcus	aureus/capitis/caprae/epidermidis/haemolyticus/warneri
Language	w2	ASV_224	-0.277646	-0.311366	Impairment	0.0603435	Firmicutes	Clostridia	Clostridiales	Family_XI	Finegoldia	magna
Language	w2	ASV_79	-0.145282	-0.185299	Impairment	0.0596689	Actinobacteria	Actinobacteria	Propionibacteriales	Propionibacteriaceae	Cutibacterium	avidum
Language	w2	ASV_1346	-0.124379	-0.199553	Impairment	0.0568184	Firmicutes	Bacilli	Bacillales	Staphylococcaceae	Staphylococcus	NA
Language	w2	ASV_106	-0.355763	-0.373501	Impairment	0.0560907	Actinobacteria	Actinobacteria	Corynebacteriales	Corynebacteriaceae	Corynebacterium_1	amycolatum/jeikeium/urealyticum/vitaeruminis
Language	w2	ASV_1142	-0.432763	-0.456968	Impairment	0.0532022	Firmicutes	Bacilli	Bacillales	Staphylococcaceae	Staphylococcus	epidermidis
Language	w2	ASV_159	-0.110406	-0.186058	Impairment	0.0516861	Firmicutes	Bacilli	Lactobacillales	Enterococcaceae	Enterococcus	faecalis
Language	w2	ASV_157	-0.113867	-0.178807	Impairment	0.0504846	Proteobacteria	Gammaproteobacteria	Enterobacteriales	Enterobacteriaceae	Klebsiella	pneumoniae/variicola
Language	w2	ASV_657	-0.112644	-0.171693	Impairment	0.0501917	Firmicutes	Bacilli	Bacillales	Staphylococcaceae	Staphylococcus	NA
Language	w2	ASV_672	-0.225389	-0.294989	Impairment	0.0493229	Proteobacteria	Alphaproteobacteria	Sphingomonadales	Sphingomonadaceae	Sphingomonas	kyeonggiensis/leidyi/pituitosa
Language	w2	ASV_2369	-0.0918671	-0.208588	Impairment	0.0487687	Firmicutes	Bacilli	Bacillales	Staphylococcaceae	Staphylococcus	NA
Language	w2	ASV_23	-0.100976	-0.15018	Impairment	0.0437217	Firmicutes	Clostridia	Clostridiales	Clostridiaceae_1	Clostridium_sensu_stricto_1	perfringens/thermophilus
Language	w2	ASV_8	-1.01132	0.208114	Normal	0.0406126	Firmicutes	Bacilli	Lactobacillales	Lactobacillaceae	Lactobacillus	reuteri
Language	w2	ASV_74	-0.0849439	-0.139097	Impairment	0.0383744	Firmicutes	Bacilli	Bacillales	Staphylococcaceae	Staphylococcus	aureus
Language	w2	ASV_75	-0.0844086	-0.139331	Impairment	0.0382714	Firmicutes	Bacilli	Bacillales	Staphylococcaceae	Staphylococcus	aureus
Language	w2	ASV_138	-0.0839174	-0.139222	Impairment	0.038	Firmicutes	Bacilli	Lactobacillales	Enterococcaceae	Enterococcus	faecalis
Language	w2	ASV_358	-0.0812552	-0.143019	Impairment	0.0379529	Firmicutes	Clostridia	Clostridiales	Clostridiaceae_1	Clostridium_sensu_stricto_1	perfringens
Language	w2	ASV_161	-0.0780523	-0.142903	Impairment	0.0371468	Firmicutes	Bacilli	Bacillales	Staphylococcaceae	Staphylococcus	haemolyticus
Language	w2	ASV_550	-0.0740415	-0.149299	Impairment	0.0369547	Proteobacteria	Gammaproteobacteria	Pasteurellales	Pasteurellaceae	Haemophilus	influenzae/parainfluenzae
Language	w2	ASV_1051	-0.0709348	-0.150967	Impairment	0.0363954	Proteobacteria	Gammaproteobacteria	Pasteurellales	Pasteurellaceae	Haemophilus	parainfluenzae
Language	w2	ASV_1738	-0.0688521	-0.152081	Impairment	0.0360198	Proteobacteria	Gammaproteobacteria	Pasteurellales	Pasteurellaceae	Haemophilus	parainfluenzae
Language	w2	ASV_105	-0.0733919	-0.143417	Impairment	0.0358864	Firmicutes	Bacilli	Bacillales	Staphylococcaceae	Staphylococcus	NA
Language	w2	ASV_98	-0.1334	-0.185989	Impairment	0.0356227	Proteobacteria	Gammaproteobacteria	Enterobacteriales	Enterobacteriaceae	Klebsiella	pneumoniae/variicola
Language	w2	ASV_316	-0.0645933	-0.154343	Impairment	0.0352499	Bacteroidetes	Bacteroidia	Bacteroidales	Prevotellaceae	Prevotella	bivia
Language	w2	ASV_14	-0.280298	-0.331415	Impairment	0.0350832	Proteobacteria	Gammaproteobacteria	Enterobacteriales	Enterobacteriaceae	Klebsiella	aerogenes/oxytoca/pneumoniae/variicola
Language	w2	ASV_177	-0.0666213	-0.147043	Impairment	0.0346406	Proteobacteria	Gammaproteobacteria	Enterobacteriales	Enterobacteriaceae	Klebsiella	granulomatis/pneumoniae
Language	w2	ASV_334	-0.063819	-0.148227	Impairment	0.0340861	Proteobacteria	Gammaproteobacteria	Enterobacteriales	Enterobacteriaceae	Klebsiella	oxytoca/pneumoniae
Language	w2	ASV_241	-0.0631126	-0.148525	Impairment	0.0339462	Proteobacteria	Gammaproteobacteria	Enterobacteriales	Enterobacteriaceae	Klebsiella	oxytoca/pneumoniae
Language	w2	ASV_101	-0.464355	-0.474275	Impairment	0.0323843	Firmicutes	Bacilli	Bacillales	Staphylococcaceae	Staphylococcus	epidermidis/haemolyticus/hominis
Language	w2	ASV_1223	-0.0512271	-0.152418	Impairment	0.0314562	Proteobacteria	Gammaproteobacteria	Enterobacteriales	Enterobacteriaceae	Escherichia/Shigella	coli/fergusonii/flexneri
Language	w2	ASV_16	-0.562251	0.0933073	Normal	0.0313147	Firmicutes	Bacilli	Lactobacillales	Lactobacillaceae	Lactobacillus	reuteri
Language	w2	ASV_426	-0.046885	-0.155243	Impairment	0.0307184	Proteobacteria	Gammaproteobacteria	Enterobacteriales	Enterobacteriaceae	Klebsiella	granulomatis/pneumoniae
Language	w2	ASV_2195	-0.0406916	-0.162077	Impairment	0.030309	Firmicutes	Clostridia	Clostridiales	Clostridiaceae_1	Clostridium_sensu_stricto_1	NA
Language	w2	ASV_527	-0.169238	-0.258626	Impairment	0.0301183	Firmicutes	Bacilli	Bacillales	Staphylococcaceae	Staphylococcus	NA
Language	w2	ASV_387	-0.0348171	-0.166974	Impairment	0.029469	Firmicutes	Clostridia	Clostridiales	Family_XI	Anaerococcus	octavius
Language	w2	ASV_438	-0.159784	-0.213021	Impairment	0.0283082	Firmicutes	Bacilli	Lactobacillales	Streptococcaceae	Streptococcus	mitis/pneumoniae/pseudopneumoniae
Language	w2	ASV_319	-0.0301361	-0.163307	Impairment	0.027854	Tenericutes	Mollicutes	Mycoplasmatales	Mycoplasmataceae	Ureaplasma	parvum/urealyticum
Language	w2	ASV_317	-0.28396	-0.308129	Impairment	0.0265629	Firmicutes	Bacilli	Bacillales	Staphylococcaceae	Staphylococcus	NA
Language	w2	ASV_3320	-0.0191558	-0.174053	Impairment	0.0264829	Firmicutes	Bacilli	Lactobacillales	Lactobacillaceae	Lactobacillus	NA
Language	w2	ASV_1287	-0.213506	-0.259034	Impairment	0.0258445	Firmicutes	Bacilli	Bacillales	Staphylococcaceae	Staphylococcus	NA
Language	w2	ASV_36	-0.183547	-0.226088	Impairment	0.0251944	Proteobacteria	Gammaproteobacteria	Pseudomonadales	Moraxellaceae	Acinetobacter	baumannii/calcoaceticus/junii/nosocomialis/oleivorans/pittii
Language	w2	ASV_3538	-0.00813284	-0.178993	Impairment	0.0243759	Firmicutes	Bacilli	Lactobacillales	Lactobacillaceae	Lactobacillus	NA
Language	w2	ASV_486	-0.519253	-0.563521	Impairment	0.0240168	Proteobacteria	Gammaproteobacteria	Betaproteobacteriales	Burkholderiaceae	Delftia	acidovorans/lacustris/tsuruhatensis
Language	w2	ASV_15	-0.211038	-0.250008	Impairment	0.0239315	Proteobacteria	Gammaproteobacteria	Enterobacteriales	Enterobacteriaceae	Klebsiella	aerogenes/oxytoca/pneumoniae
Language	w2	ASV_2867	-0.0128259	-0.167077	Impairment	0.0236662	Firmicutes	Bacilli	Bacillales	Staphylococcaceae	Staphylococcus	epidermidis
Language	w2	ASV_20	-0.18646	-0.230435	Impairment	0.0233343	Proteobacteria	Gammaproteobacteria	Enterobacteriales	Enterobacteriaceae	Klebsiella	michiganensis/oxytoca
Language	w2	ASV_305	-0.27585	-0.311394	Impairment	0.0233232	Firmicutes	Bacilli	Lactobacillales	Enterococcaceae	Enterococcus	NA
Language	w2	ASV_913	-0.00029588	-0.173959	Impairment	0.02181	Firmicutes	Bacilli	Lactobacillales	Streptococcaceae	Streptococcus	anginosus/milleri/mitis
Language	w2	ASV_1602	0.00101344	-0.172919	Impairment	0.0209272	Proteobacteria	Gammaproteobacteria	Betaproteobacteriales	Burkholderiaceae	Delftia	acidovorans/lacustris/tsuruhatensis
Language	w2	ASV_865	-0.193981	-0.259945	Impairment	0.0195039	Firmicutes	Bacilli	Lactobacillales	Lactobacillaceae	Lactobacillus	reuteri
Language	w2	ASV_5	-0.344939	0.108045	Normal	0.0186599	Firmicutes	Bacilli	Lactobacillales	Lactobacillaceae	Lactobacillus	fermentum/gasseri/reuteri/vaginalis
Language	w2	ASV_703	-0.196101	-0.257497	Impairment	0.0182679	Firmicutes	Bacilli	Lactobacillales	Lactobacillaceae	Lactobacillus	NA
Language	w2	ASV_47	-0.160167	-0.217011	Impairment	0.017862	Proteobacteria	Gammaproteobacteria	Enterobacteriales	Enterobacteriaceae	Enterobacter	NA
Language	w2	ASV_3	-0.370027	-0.391502	Impairment	0.0178347	Proteobacteria	Gammaproteobacteria	Enterobacteriales	Enterobacteriaceae	Escherichia/Shigella	albertii/boydii/coli/dysenteriae/fergusonii/flexneri/sonnei/vulneris
Language	w2	ASV_17	-0.877818	-0.878482	Impairment	0.0118874	Firmicutes	Bacilli	Lactobacillales	Lactobacillaceae	Lactobacillus	reuteri
Language	w2	ASV_3203	-0.198355	-0.2955	Impairment	0.01075	Actinobacteria	Actinobacteria	Corynebacteriales	Corynebacteriaceae	Corynebacterium_1	NA
Language	w2	ASV_3127	0.0640455	-0.196252	Impairment	0.00869357	Firmicutes	Bacilli	Bacillales	Staphylococcaceae	Staphylococcus	NA
Language	w2	ASV_348	-0.343555	-0.380043	Impairment	0.00810608	Actinobacteria	Actinobacteria	Corynebacteriales	Corynebacteriaceae	Corynebacterium_1	aurimucosum
Language	w2	ASV_3022	-0.0852356	-0.197036	Impairment	0.00654193	Firmicutes	Bacilli	Bacillales	Staphylococcaceae	Staphylococcus	NA
Language	w2	ASV_429	-0.837425	-0.556658	Normal	0.00528913	Firmicutes	Bacilli	Bacillales	Staphylococcaceae	Staphylococcus	NA
Language	w2	ASV_298	-0.778148	-0.791086	Impairment	0.00437431	Firmicutes	Bacilli	Bacillales	Staphylococcaceae	Staphylococcus	aureus/capitis/caprae/epidermidis/haemolyticus/warneri
Language	w2	ASV_7	0.12341	0.271927	Normal	0.0038063	Firmicutes	Bacilli	Bacillales	Staphylococcaceae	Staphylococcus	epidermidis
Language	w2	ASV_85	0.0951251	-0.214679	Impairment	0.0033149	Proteobacteria	Gammaproteobacteria	Enterobacteriales	Enterobacteriaceae	Klebsiella	pneumoniae
Language	w2	ASV_1475	-0.167207	-0.231705	Impairment	0.00319163	Firmicutes	Bacilli	Bacillales	Staphylococcaceae	Staphylococcus	NA
Language	w2	ASV_919	-0.150268	-0.233707	Impairment	-0.00281782	Firmicutes	Bacilli	Lactobacillales	Lactobacillaceae	Lactobacillus	NA
Language	w2	ASV_503	-0.253845	-0.283132	Impairment	-0.00326473	Firmicutes	Bacilli	Bacillales	Staphylococcaceae	Staphylococcus	aureus/capitis/caprae/epidermidis/haemolyticus/warneri
Language	w2	ASV_56	-0.21439	-0.26411	Impairment	-0.00415773	Proteobacteria	Gammaproteobacteria	Enterobacteriales	Enterobacteriaceae	Enterobacter	asburiae/cancerogenus/cloacae/hormaechei/ludwigii
Language	w2	ASV_13	-0.321918	-0.0796794	Normal	-0.00520502	Firmicutes	Bacilli	Lactobacillales	Lactobacillaceae	Lactobacillus	reuteri
Language	w2	ASV_2	-0.309429	-0.250286	Normal	-0.00688763	Firmicutes	Bacilli	Lactobacillales	Enterococcaceae	Enterococcus	NA
Language	w2	ASV_1145	-0.242459	-0.282512	Impairment	-0.00694676	Firmicutes	Bacilli	Bacillales	Staphylococcaceae	Staphylococcus	epidermidis
Language	w2	ASV_107	-0.424684	-0.445041	Impairment	-0.00909152	Actinobacteria	Actinobacteria	Propionibacteriales	Propionibacteriaceae	Cutibacterium	acnes/avidum
Language	w2	ASV_313	-0.12555	-0.194054	Impairment	-0.00989835	Firmicutes	Bacilli	Bacillales	Staphylococcaceae	Staphylococcus	aureus
Language	w2	ASV_2297	-0.116628	-0.199934	Impairment	-0.0135905	Actinobacteria	Actinobacteria	Corynebacteriales	Corynebacteriaceae	Corynebacterium_1	aurimucosum
Language	w2	ASV_880	-0.775116	-0.830213	Impairment	-0.0152605	Firmicutes	Bacilli	Bacillales	Staphylococcaceae	Staphylococcus	argenteus/aureus/capitis/caprae/devriesei/epidermidis/equorum/haemolyticus/hominis/lugdunensis/pasteuri/petrasii/phage/saccharolyticus/schweitzeri/simiae/warneri
Language	w2	ASV_518	-0.137124	-0.186075	Impairment	-0.0159835	Proteobacteria	Gammaproteobacteria	Enterobacteriales	Enterobacteriaceae	Escherichia/Shigella	NA
Language	w2	ASV_723	-0.133131	-0.193271	Impairment	-0.0197433	Firmicutes	Clostridia	Clostridiales	Family_XI	Anaerococcus	nagyae
Language	w2	ASV_973	-0.109181	-0.203243	Impairment	-0.0229901	Firmicutes	Bacilli	Lactobacillales	Lactobacillaceae	Lactobacillus	NA
Language	w2	ASV_367	-0.0886673	-0.207655	Impairment	-0.0235359	Tenericutes	Mollicutes	Mycoplasmatales	Mycoplasmataceae	Ureaplasma	parvum/urealyticum
Language	w2	ASV_556	-0.496744	-0.529808	Impairment	-0.0257427	Firmicutes	Bacilli	Bacillales	Staphylococcaceae	Staphylococcus	NA
Language	w2	ASV_1	0.651965	0.398043	Impairment	-0.0307759	Firmicutes	Bacilli	Bacillales	Staphylococcaceae	Staphylococcus	aureus/capitis/caprae/epidermidis/haemolyticus/warneri
Language	w2	ASV_1240	-0.0945986	-0.196117	Impairment	-0.0334845	Proteobacteria	Gammaproteobacteria	Enterobacteriales	Enterobacteriaceae	NA	NA
Language	w2	ASV_11	-0.407608	-0.42236	Impairment	-0.0344291	Proteobacteria	Gammaproteobacteria	Enterobacteriales	Enterobacteriaceae	NA	NA
Language	w2	ASV_34	-0.142486	-0.196314	Impairment	-0.0346866	Proteobacteria	Gammaproteobacteria	Enterobacteriales	Enterobacteriaceae	NA	NA
Language	w2	ASV_92	-0.178212	-0.22704	Impairment	-0.0376639	Firmicutes	Bacilli	Bacillales	Staphylococcaceae	Staphylococcus	NA
Language	w2	ASV_352	-0.120702	-0.185581	Impairment	-0.0384687	Firmicutes	Bacilli	Lactobacillales	Streptococcaceae	Streptococcus	anginosus/cristatus/infantis/mitis/oralis/pneumoniae/pseudopneumoniae/sanguinis/timonensis
Language	w2	ASV_233	-0.530246	-0.554024	Impairment	-0.0421957	Actinobacteria	Actinobacteria	Corynebacteriales	Corynebacteriaceae	Corynebacterium_1	aurimucosum/pseudogenitalium/tuberculostearicum
Language	w2	ASV_33	-0.311044	-0.351961	Impairment	-0.0422497	Proteobacteria	Gammaproteobacteria	Enterobacteriales	Enterobacteriaceae	Enterobacter	asburiae/cloacae/hormaechei/ludwigii/mori/soli/tabaci/xiangfangensis
Language	w2	ASV_2751	-0.0922135	-0.203961	Impairment	-0.0455495	Firmicutes	Bacilli	Bacillales	Staphylococcaceae	Staphylococcus	NA
Language	w2	ASV_55	-0.192764	-0.247996	Impairment	-0.0491747	Proteobacteria	Gammaproteobacteria	Enterobacteriales	Enterobacteriaceae	NA	NA
Language	w2	ASV_1708	-0.227122	-0.285525	Impairment	-0.0511445	Firmicutes	Bacilli	Bacillales	Staphylococcaceae	Staphylococcus	NA
Language	w2	ASV_19	0.389679	-0.152162	Impairment	-0.0515398	Firmicutes	Bacilli	Bacillales	Staphylococcaceae	Staphylococcus	epidermidis
Language	w2	ASV_1920	-0.150904	-0.231947	Impairment	-0.0515578	Proteobacteria	Gammaproteobacteria	Enterobacteriales	Enterobacteriaceae	Escherichia/Shigella	NA
Language	w2	ASV_2237	-0.110857	-0.247577	Impairment	-0.0531777	Firmicutes	Bacilli	Lactobacillales	Enterococcaceae	Enterococcus	canintestini/dispar/saigonensis
Language	w2	ASV_1229	-0.217755	-0.296324	Impairment	-0.0543812	Firmicutes	Bacilli	Lactobacillales	Enterococcaceae	Enterococcus	NA
Language	w2	ASV_624	-0.176755	-0.228323	Impairment	-0.0556157	Firmicutes	Bacilli	Bacillales	Staphylococcaceae	Staphylococcus	NA
Language	w2	ASV_1255	-0.238396	-0.328783	Impairment	-0.0631692	Firmicutes	Bacilli	Lactobacillales	Lactobacillaceae	Lactobacillus	NA
Language	w2	ASV_1325	-0.23793	-0.325085	Impairment	-0.0640982	Firmicutes	Bacilli	Lactobacillales	Lactobacillaceae	Lactobacillus	NA
Language	w2	ASV_22	-0.0886153	-0.136427	Impairment	-0.0649371	Proteobacteria	Gammaproteobacteria	Enterobacteriales	Enterobacteriaceae	NA	NA
Language	w2	ASV_141	-0.0841337	-0.138425	Impairment	-0.0656967	Proteobacteria	Gammaproteobacteria	Pseudomonadales	Pseudomonadaceae	Pseudomonas	putida/stutzeri/xanthomarina
Language	w2	ASV_90	-0.0835982	-0.138481	Impairment	-0.0657043	Proteobacteria	Gammaproteobacteria	Enterobacteriales	Enterobacteriaceae	NA	NA
Language	w2	ASV_126	-0.0834031	-0.13856	Impairment	-0.0657339	Proteobacteria	Gammaproteobacteria	Enterobacteriales	Enterobacteriaceae	NA	NA
Language	w2	ASV_132	-0.0841714	-0.138962	Impairment	-0.0659418	Firmicutes	Bacilli	Bacillales	Staphylococcaceae	Staphylococcus	caprae/epidermidis
Language	w2	ASV_65	-0.131162	-0.179121	Impairment	-0.0670666	Proteobacteria	Gammaproteobacteria	Pseudomonadales	Pseudomonadaceae	Pseudomonas	alcaliphila/mendocina/putida/stutzeri
Language	w2	ASV_644	-0.0713968	-0.143391	Impairment	-0.0675322	Proteobacteria	Gammaproteobacteria	Enterobacteriales	Enterobacteriaceae	NA	NA
Language	w2	ASV_153	-0.0751192	-0.143419	Impairment	-0.0680159	Proteobacteria	Gammaproteobacteria	Enterobacteriales	Enterobacteriaceae	Enterobacter	asburiae/cloacae
Language	w2	ASV_419	-0.0687089	-0.144408	Impairment	-0.0682906	Actinobacteria	Actinobacteria	Propionibacteriales	Propionibacteriaceae	Cutibacterium	granulosum
Language	w2	ASV_1700	-0.0619086	-0.14738	Impairment	-0.0690311	Proteobacteria	Gammaproteobacteria	Pseudomonadales	Pseudomonadaceae	Pseudomonas	putida/stutzeri/xanthomarina
Language	w2	ASV_828	-0.0510337	-0.148448	Impairment	-0.0696523	Proteobacteria	Gammaproteobacteria	Enterobacteriales	Enterobacteriaceae	Escherichia/Shigella	albertii/boydii/coli/dysenteriae/fergusonii/flexneri/sonnei/vulneris
Language	w2	ASV_1563	-0.0529223	-0.151131	Impairment	-0.0704383	Firmicutes	Bacilli	Bacillales	Staphylococcaceae	Staphylococcus	epidermidis
Language	w2	ASV_1199	-0.0378831	-0.153368	Impairment	-0.0715451	Firmicutes	Bacilli	Lactobacillales	Lactobacillaceae	Lactobacillus	brevis/casei/rhamnosus
Language	w2	ASV_38	-0.0429403	-0.154988	Impairment	-0.0718606	Proteobacteria	Gammaproteobacteria	Enterobacteriales	Enterobacteriaceae	Enterobacter	asburiae/cloacae/hormaechei/ludwigii/mori/soli/tabaci/xiangfangensis
Language	w2	ASV_48	-0.042485	-0.155162	Impairment	-0.0719247	Proteobacteria	Gammaproteobacteria	Enterobacteriales	Enterobacteriaceae	Klebsiella	aerogenes/oxytoca/pneumoniae/variicola
Language	w2	ASV_1022	-0.0352676	-0.157076	Impairment	-0.0731763	Firmicutes	Bacilli	Lactobacillales	Streptococcaceae	Streptococcus	anginosus/cristatus/infantis/mitis/oralis/pneumoniae/pseudopneumoniae/sanguinis/timonensis
Language	w2	ASV_2145	-0.0186846	-0.158944	Impairment	-0.0735701	Proteobacteria	Gammaproteobacteria	Enterobacteriales	Enterobacteriaceae	NA	NA
Language	w2	ASV_421	-0.0290071	-0.159429	Impairment	-0.0740821	Firmicutes	Bacilli	Lactobacillales	Enterococcaceae	Enterococcus	faecalis
Language	w2	ASV_3002	-0.00560734	-0.163199	Impairment	-0.0751596	Proteobacteria	Gammaproteobacteria	Enterobacteriales	Enterobacteriaceae	NA	NA
Language	w2	ASV_943	-0.016611	-0.164024	Impairment	-0.0758465	Proteobacteria	Gammaproteobacteria	Pseudomonadales	Moraxellaceae	Acinetobacter	haemolyticus/johnsonii/junii
Language	w2	ASV_9	-0.414942	-0.436947	Impairment	-0.0761668	Firmicutes	Bacilli	Bacillales	Staphylococcaceae	Staphylococcus	epidermidis
Language	w2	ASV_1040	-0.502138	-0.56056	Impairment	-0.0765625	Firmicutes	Bacilli	Bacillales	Staphylococcaceae	Staphylococcus	epidermidis
Language	w2	ASV_1766	-0.235819	-0.330005	Impairment	-0.0788785	Firmicutes	Bacilli	Lactobacillales	Lactobacillaceae	Lactobacillus	NA
Language	w2	ASV_18	-0.0959873	-0.173314	Impairment	-0.0819455	Firmicutes	Bacilli	Lactobacillales	Streptococcaceae	Streptococcus	mitis/pneumoniae/pseudopneumoniae
Language	w2	ASV_2828	-0.0515805	-0.184739	Impairment	-0.0863461	Firmicutes	Bacilli	Bacillales	Staphylococcaceae	Staphylococcus	epidermidis
Language	w2	ASV_1037	-0.420304	-0.472837	Impairment	-0.0876498	Firmicutes	Bacilli	Bacillales	Staphylococcaceae	Staphylococcus	NA
Language	w2	ASV_607	-0.124239	-0.184976	Impairment	-0.0881807	Firmicutes	Bacilli	Lactobacillales	Enterococcaceae	Enterococcus	NA
Language	w2	ASV_80	0.118884	-0.206891	Impairment	-0.0900937	Proteobacteria	Gammaproteobacteria	Enterobacteriales	Enterobacteriaceae	Escherichia/Shigella	coli/fergusonii/flexneri/sonnei
Language	w2	ASV_753	-0.378157	-0.424595	Impairment	-0.0923575	Firmicutes	Bacilli	Lactobacillales	Enterococcaceae	Enterococcus	NA
Language	w2	ASV_1228	-0.190702	-0.30471	Impairment	-0.095157	Firmicutes	Bacilli	Lactobacillales	Lactobacillaceae	Lactobacillus	NA
Language	w2	ASV_577	-0.232936	-0.292075	Impairment	-0.0969612	Firmicutes	Bacilli	Lactobacillales	Enterococcaceae	Enterococcus	NA
Language	w2	ASV_42	-0.0560915	-0.210572	Impairment	-0.0983447	Proteobacteria	Gammaproteobacteria	Enterobacteriales	Enterobacteriaceae	Klebsiella	aerogenes/granulomatis/oxytoca/pneumoniae/quasipneumoniae/variicola
Language	w3	ASV_4	-0.404602	0.0977526	Normal	0.0919589	Firmicutes	Bacilli	Bacillales	Staphylococcaceae	Staphylococcus	argenteus/aureus/equorum/phage/schweitzeri/simiae
Language	w3	ASV_533	-0.359299	-0.364962	Impairment	0.0908374	Firmicutes	Bacilli	Bacillales	Staphylococcaceae	Staphylococcus	argenteus/aureus/equorum/phage/schweitzeri/simiae
Language	w3	ASV_101	-0.403072	-0.403919	Impairment	0.0741535	Firmicutes	Bacilli	Bacillales	Staphylococcaceae	Staphylococcus	epidermidis/haemolyticus/hominis
Language	w3	ASV_35	-0.2836	-0.302154	Impairment	0.0706372	Firmicutes	Bacilli	Bacillales	Staphylococcaceae	Staphylococcus	argenteus/aureus/equorum/phage/schweitzeri/simiae
Language	w3	ASV_79	-0.308412	-0.31502	Impairment	0.0697524	Actinobacteria	Actinobacteria	Propionibacteriales	Propionibacteriaceae	Cutibacterium	avidum
Language	w3	ASV_14	-0.293385	-0.312341	Impairment	0.0684662	Proteobacteria	Gammaproteobacteria	Enterobacteriales	Enterobacteriaceae	Klebsiella	aerogenes/oxytoca/pneumoniae/variicola
Language	w3	ASV_98	-0.188284	-0.213433	Impairment	0.0629177	Proteobacteria	Gammaproteobacteria	Enterobacteriales	Enterobacteriaceae	Klebsiella	pneumoniae/variicola
Language	w3	ASV_80	-0.188462	-0.210426	Impairment	0.0627905	Proteobacteria	Gammaproteobacteria	Enterobacteriales	Enterobacteriaceae	Escherichia/Shigella	coli/fergusonii/flexneri/sonnei
Language	w3	ASV_224	-0.177134	-0.210453	Impairment	0.0595449	Firmicutes	Clostridia	Clostridiales	Family_XI	Finegoldia	magna
Language	w3	ASV_38	-0.228555	-0.246987	Impairment	0.059149	Proteobacteria	Gammaproteobacteria	Enterobacteriales	Enterobacteriaceae	Enterobacter	asburiae/cloacae/hormaechei/ludwigii/mori/soli/tabaci/xiangfangensis
Language	w3	ASV_15	-0.243839	-0.262495	Impairment	0.0574386	Proteobacteria	Gammaproteobacteria	Enterobacteriales	Enterobacteriaceae	Klebsiella	aerogenes/oxytoca/pneumoniae
Language	w3	ASV_1131	-0.164943	-0.214379	Impairment	0.0567128	Firmicutes	Bacilli	Bacillales	Staphylococcaceae	Staphylococcus	NA
Language	w3	ASV_753	-0.254451	-0.290131	Impairment	0.054286	Firmicutes	Bacilli	Lactobacillales	Enterococcaceae	Enterococcus	NA
Language	w3	ASV_823	-0.152546	-0.1873	Impairment	0.0513988	Firmicutes	Bacilli	Bacillales	Staphylococcaceae	Staphylococcus	argenteus/aureus/equorum/phage/schweitzeri/simiae
Language	w3	ASV_241	-0.151445	-0.180896	Impairment	0.0509277	Proteobacteria	Gammaproteobacteria	Enterobacteriales	Enterobacteriaceae	Klebsiella	oxytoca/pneumoniae
Language	w3	ASV_177	-0.148841	-0.186715	Impairment	0.0505062	Proteobacteria	Gammaproteobacteria	Enterobacteriales	Enterobacteriaceae	Klebsiella	granulomatis/pneumoniae
Language	w3	ASV_335	-0.148527	-0.186899	Impairment	0.0504702	Proteobacteria	Gammaproteobacteria	Enterobacteriales	Enterobacteriaceae	Escherichia/Shigella	albertii/boydii/coli/dysenteriae/fergusonii/flexneri/sonnei/vulneris
Language	w3	ASV_53	-0.347162	-0.358031	Impairment	0.0503975	Firmicutes	Bacilli	Bacillales	Staphylococcaceae	Staphylococcus	aureus/devriesei/epidermidis/haemolyticus
Language	w3	ASV_426	-0.145168	-0.187316	Impairment	0.0495247	Proteobacteria	Gammaproteobacteria	Enterobacteriales	Enterobacteriaceae	Klebsiella	granulomatis/pneumoniae
Language	w3	ASV_159	-0.144264	-0.185568	Impairment	0.0492309	Firmicutes	Bacilli	Lactobacillales	Enterococcaceae	Enterococcus	faecalis
Language	w3	ASV_334	-0.142585	-0.188156	Impairment	0.0488557	Proteobacteria	Gammaproteobacteria	Enterobacteriales	Enterobacteriaceae	Klebsiella	oxytoca/pneumoniae
Language	w3	ASV_880	-0.302019	-0.318044	Impairment	0.0484545	Firmicutes	Bacilli	Bacillales	Staphylococcaceae	Staphylococcus	argenteus/aureus/capitis/caprae/devriesei/epidermidis/equorum/haemolyticus/hominis/lugdunensis/pasteuri/petrasii/phage/saccharolyticus/schweitzeri/simiae/warneri
Language	w3	ASV_1873	-0.137051	-0.189923	Impairment	0.0474206	Firmicutes	Bacilli	Bacillales	Staphylococcaceae	Staphylococcus	epidermidis
Language	w3	ASV_320	-0.134337	-0.198683	Impairment	0.0471871	Firmicutes	Bacilli	Bacillales	Staphylococcaceae	Staphylococcus	epidermidis/haemolyticus
Language	w3	ASV_1393	-0.132754	-0.191092	Impairment	0.0463587	Proteobacteria	Gammaproteobacteria	Enterobacteriales	Enterobacteriaceae	Escherichia/Shigella	coli/fergusonii/flexneri/sonnei
Language	w3	ASV_2	-0.376302	0.0210452	Normal	0.0452553	Firmicutes	Bacilli	Lactobacillales	Enterococcaceae	Enterococcus	NA
Language	w3	ASV_233	-0.27639	-0.305321	Impairment	0.0439391	Actinobacteria	Actinobacteria	Corynebacteriales	Corynebacteriaceae	Corynebacterium_1	aurimucosum/pseudogenitalium/tuberculostearicum
Language	w3	ASV_143	-0.223816	-0.248189	Impairment	0.0432016	Proteobacteria	Gammaproteobacteria	Enterobacteriales	Enterobacteriaceae	Enterobacter	asburiae/cloacae/hormaechei/ludwigii/mori/soli/tabaci/xiangfangensis
Language	w3	ASV_48	-0.266317	-0.289581	Impairment	0.0425005	Proteobacteria	Gammaproteobacteria	Enterobacteriales	Enterobacteriaceae	Klebsiella	aerogenes/oxytoca/pneumoniae/variicola
Language	w3	ASV_63	-0.122269	-0.155583	Impairment	0.0416015	Proteobacteria	Gammaproteobacteria	Enterobacteriales	Enterobacteriaceae	Enterobacter	NA
Language	w3	ASV_122	-0.308232	-0.316028	Impairment	0.0411858	Firmicutes	Bacilli	Bacillales	Staphylococcaceae	Staphylococcus	aureus/pasteuri/warneri
Language	w3	ASV_11	-0.385203	-0.39491	Impairment	0.0405689	Proteobacteria	Gammaproteobacteria	Enterobacteriales	Enterobacteriaceae	NA	NA
Language	w3	ASV_3127	-0.0995633	-0.182952	Impairment	0.0367366	Firmicutes	Bacilli	Bacillales	Staphylococcaceae	Staphylococcus	NA
Language	w3	ASV_36	-0.101213	-0.133155	Impairment	0.0346593	Proteobacteria	Gammaproteobacteria	Pseudomonadales	Moraxellaceae	Acinetobacter	baumannii/calcoaceticus/junii/nosocomialis/oleivorans/pittii
Language	w3	ASV_387	-0.100263	-0.13722	Impairment	0.034604	Firmicutes	Clostridia	Clostridiales	Family_XI	Anaerococcus	octavius
Language	w3	ASV_153	-0.0899108	-0.192091	Impairment	0.0345415	Proteobacteria	Gammaproteobacteria	Enterobacteriales	Enterobacteriaceae	Enterobacter	asburiae/cloacae
Language	w3	ASV_42	-0.0998069	-0.133535	Impairment	0.034291	Proteobacteria	Gammaproteobacteria	Enterobacteriales	Enterobacteriaceae	Klebsiella	aerogenes/granulomatis/oxytoca/pneumoniae/quasipneumoniae/variicola
Language	w3	ASV_138	-0.099042	-0.133559	Impairment	0.0339247	Firmicutes	Bacilli	Lactobacillales	Enterococcaceae	Enterococcus	faecalis
Language	w3	ASV_74	-0.0979955	-0.136643	Impairment	0.0337744	Firmicutes	Bacilli	Bacillales	Staphylococcaceae	Staphylococcus	aureus
Language	w3	ASV_75	-0.0979277	-0.136678	Impairment	0.033757	Firmicutes	Bacilli	Bacillales	Staphylococcaceae	Staphylococcus	aureus
Language	w3	ASV_85	-0.0972537	-0.134627	Impairment	0.033643	Proteobacteria	Gammaproteobacteria	Enterobacteriales	Enterobacteriaceae	Klebsiella	pneumoniae
Language	w3	ASV_419	-0.095428	-0.140083	Impairment	0.0334174	Actinobacteria	Actinobacteria	Propionibacteriales	Propionibacteriaceae	Cutibacterium	granulosum
Language	w3	ASV_157	-0.0900091	-0.140008	Impairment	0.0316933	Proteobacteria	Gammaproteobacteria	Enterobacteriales	Enterobacteriaceae	Klebsiella	pneumoniae/variicola
Language	w3	ASV_503	-0.0886251	-0.138013	Impairment	0.0312132	Firmicutes	Bacilli	Bacillales	Staphylococcaceae	Staphylococcus	aureus/capitis/caprae/epidermidis/haemolyticus/warneri
Language	w3	ASV_1708	-0.0811833	-0.140987	Impairment	0.0295383	Firmicutes	Bacilli	Bacillales	Staphylococcaceae	Staphylococcus	NA
Language	w3	ASV_593	-0.0794969	-0.141039	Impairment	0.0290762	Actinobacteria	Actinobacteria	Micrococcales	Dermabacteraceae	Dermabacter	hominis
Language	w3	ASV_1145	-0.076625	-0.142859	Impairment	0.0280765	Firmicutes	Bacilli	Bacillales	Staphylococcaceae	Staphylococcus	epidermidis
Language	w3	ASV_1040	-0.350844	-0.38636	Impairment	0.0276228	Firmicutes	Bacilli	Bacillales	Staphylococcaceae	Staphylococcus	epidermidis
Language	w3	ASV_20	-0.174898	-0.200668	Impairment	0.0271986	Proteobacteria	Gammaproteobacteria	Enterobacteriales	Enterobacteriaceae	Klebsiella	michiganensis/oxytoca
Language	w3	ASV_469	-0.071594	-0.145049	Impairment	0.0271025	Proteobacteria	Gammaproteobacteria	Enterobacteriales	Enterobacteriaceae	Klebsiella	pneumoniae/variicola
Language	w3	ASV_19	-0.810815	-0.803944	Normal	0.0264258	Firmicutes	Bacilli	Bacillales	Staphylococcaceae	Staphylococcus	epidermidis
Language	w3	ASV_3203	-0.0559182	-0.208355	Impairment	0.0261655	Actinobacteria	Actinobacteria	Corynebacteriales	Corynebacteriaceae	Corynebacterium_1	NA
Language	w3	ASV_367	-0.0647635	-0.150372	Impairment	0.0251021	Tenericutes	Mollicutes	Mycoplasmatales	Mycoplasmataceae	Ureaplasma	parvum/urealyticum
Language	w3	ASV_314	-0.229034	-0.249949	Impairment	0.0248742	Actinobacteria	Actinobacteria	Propionibacteriales	Propionibacteriaceae	Cutibacterium	avidum
Language	w3	ASV_106	-0.22601	-0.253412	Impairment	0.0220406	Actinobacteria	Actinobacteria	Corynebacteriales	Corynebacteriaceae	Corynebacterium_1	amycolatum/jeikeium/urealyticum/vitaeruminis
Language	w3	ASV_1521	-0.0512081	-0.159327	Impairment	0.0217201	Firmicutes	Bacilli	Bacillales	Staphylococcaceae	Staphylococcus	NA
Language	w3	ASV_66	-0.0520474	-0.152629	Impairment	0.021645	Firmicutes	Negativicutes	Selenomonadales	Veillonellaceae	Veillonella	atypica
Language	w3	ASV_486	-0.0467079	-0.153733	Impairment	0.0206868	Proteobacteria	Gammaproteobacteria	Betaproteobacteriales	Burkholderiaceae	Delftia	acidovorans/lacustris/tsuruhatensis
Language	w3	ASV_352	-0.172985	-0.216183	Impairment	0.0202925	Firmicutes	Bacilli	Lactobacillales	Streptococcaceae	Streptococcus	anginosus/cristatus/infantis/mitis/oralis/pneumoniae/pseudopneumoniae/sanguinis/timonensis
Language	w3	ASV_196	-0.600085	-0.624077	Impairment	0.0191245	Firmicutes	Bacilli	Bacillales	Staphylococcaceae	Staphylococcus	lugdunensis
Language	w3	ASV_64	-0.202829	-0.233937	Impairment	0.0180278	Firmicutes	Negativicutes	Selenomonadales	Veillonellaceae	Veillonella	parvula
Language	w3	ASV_219	-0.220109	-0.243408	Impairment	0.0170308	Firmicutes	Clostridia	Clostridiales	Family_XI	Finegoldia	magna
Language	w3	ASV_1357	-0.0332706	-0.163766	Impairment	0.0169015	Proteobacteria	Gammaproteobacteria	Betaproteobacteriales	Burkholderiaceae	Delftia	acidovorans/lacustris/tsuruhatensis
Language	w3	ASV_29	-0.234256	-0.277274	Impairment	0.0130579	Proteobacteria	Gammaproteobacteria	Enterobacteriales	Enterobacteriaceae	NA	NA
Language	w3	ASV_3	-0.447538	-0.459843	Impairment	0.0127029	Proteobacteria	Gammaproteobacteria	Enterobacteriales	Enterobacteriaceae	Escherichia/Shigella	albertii/boydii/coli/dysenteriae/fergusonii/flexneri/sonnei/vulneris
Language	w3	ASV_480	-0.193636	-0.224276	Impairment	0.00850373	Firmicutes	Bacilli	Bacillales	Staphylococcaceae	Staphylococcus	aureus/capitis/caprae/epidermidis/haemolyticus/warneri
Language	w3	ASV_107	-0.281236	-0.297806	Impairment	0.00778977	Actinobacteria	Actinobacteria	Propionibacteriales	Propionibacteriaceae	Cutibacterium	acnes/avidum
Language	w3	ASV_71	-0.173138	-0.199614	Impairment	0.00701218	Proteobacteria	Gammaproteobacteria	Enterobacteriales	Enterobacteriaceae	Klebsiella	aerogenes/oxytoca/pneumoniae
Language	w3	ASV_2369	-0.113304	-0.185244	Impairment	0.00695929	Firmicutes	Bacilli	Bacillales	Staphylococcaceae	Staphylococcus	NA
Language	w3	ASV_298	-0.580347	-0.591346	Impairment	0.00334274	Firmicutes	Bacilli	Bacillales	Staphylococcaceae	Staphylococcus	aureus/capitis/caprae/epidermidis/haemolyticus/warneri
Language	w3	ASV_2828	0.01923	-0.169484	Impairment	0.0033187	Firmicutes	Bacilli	Bacillales	Staphylococcaceae	Staphylococcus	epidermidis
Language	w3	ASV_52	-0.1867	-0.251788	Impairment	0.000554065	Proteobacteria	Gammaproteobacteria	Enterobacteriales	Enterobacteriaceae	Klebsiella	aerogenes/oxytoca/pneumoniae
Language	w3	ASV_23	-0.119735	-0.18555	Impairment	-0.000380901	Firmicutes	Clostridia	Clostridiales	Clostridiaceae_1	Clostridium_sensu_stricto_1	perfringens/thermophilus
Language	w3	ASV_8	-0.9024	0.000192606	Normal	-0.00114971	Firmicutes	Bacilli	Lactobacillales	Lactobacillaceae	Lactobacillus	reuteri
Language	w3	ASV_103	-0.13886	-0.18948	Impairment	-0.00377167	Firmicutes	Negativicutes	Selenomonadales	Veillonellaceae	Veillonella	parvula
Language	w3	ASV_13	-0.866618	-0.177103	Normal	-0.00384301	Firmicutes	Bacilli	Lactobacillales	Lactobacillaceae	Lactobacillus	reuteri
Language	w3	ASV_33	-0.389667	-0.412813	Impairment	-0.00522258	Proteobacteria	Gammaproteobacteria	Enterobacteriales	Enterobacteriaceae	Enterobacter	asburiae/cloacae/hormaechei/ludwigii/mori/soli/tabaci/xiangfangensis
Language	w3	ASV_34	-0.244698	-0.266288	Impairment	-0.00585642	Proteobacteria	Gammaproteobacteria	Enterobacteriales	Enterobacteriaceae	NA	NA
Language	w3	ASV_5	-0.87325	-0.881181	Impairment	-0.00658641	Firmicutes	Bacilli	Lactobacillales	Lactobacillaceae	Lactobacillus	fermentum/gasseri/reuteri/vaginalis
Language	w3	ASV_1240	-0.211511	-0.265833	Impairment	-0.00709291	Proteobacteria	Gammaproteobacteria	Enterobacteriales	Enterobacteriaceae	NA	NA
Language	w3	ASV_1106	-0.137224	-0.192269	Impairment	-0.00791691	Firmicutes	Bacilli	Bacillales	Staphylococcaceae	Staphylococcus	NA
Language	w3	ASV_577	-0.334246	-0.360783	Impairment	-0.00796739	Firmicutes	Bacilli	Lactobacillales	Enterococcaceae	Enterococcus	NA
Language	w3	ASV_12	-0.195757	-0.220464	Impairment	-0.00979022	Proteobacteria	Gammaproteobacteria	Enterobacteriales	Enterobacteriaceae	Escherichia/Shigella	albertii/boydii/coli/dysenteriae/fergusonii/flexneri/sonnei/vulneris
Language	w3	ASV_2237	0.0680853	-0.199387	Impairment	-0.00983781	Firmicutes	Bacilli	Lactobacillales	Enterococcaceae	Enterococcus	canintestini/dispar/saigonensis
Language	w3	ASV_2058	-0.122558	-0.198854	Impairment	-0.0109353	Firmicutes	Bacilli	Bacillales	Staphylococcaceae	Staphylococcus	argenteus/aureus/capitis/caprae/devriesei/epidermidis/equorum/haemolyticus/hominis/lugdunensis/pasteuri/petrasii/phage/saccharolyticus/schweitzeri/simiae/warneri
Language	w3	ASV_16	-0.315678	-0.861154	Impairment	-0.0164967	Firmicutes	Bacilli	Lactobacillales	Lactobacillaceae	Lactobacillus	reuteri
Language	w3	ASV_17	-0.789359	-0.806514	Impairment	-0.0174649	Firmicutes	Bacilli	Lactobacillales	Lactobacillaceae	Lactobacillus	reuteri
Language	w3	ASV_28	-0.204365	-0.226269	Impairment	-0.0183521	Firmicutes	Bacilli	Lactobacillales	Enterococcaceae	Enterococcus	NA
Language	w3	ASV_657	-0.16614	-0.205753	Impairment	-0.0209392	Firmicutes	Bacilli	Bacillales	Staphylococcaceae	Staphylococcus	NA
Language	w3	ASV_1	0.0630258	-0.0310626	Impairment	-0.0268896	Firmicutes	Bacilli	Bacillales	Staphylococcaceae	Staphylococcus	aureus/capitis/caprae/epidermidis/haemolyticus/warneri
Language	w3	ASV_556	-0.139134	-0.222429	Impairment	-0.0288982	Firmicutes	Bacilli	Bacillales	Staphylococcaceae	Staphylococcus	NA
Language	w3	ASV_55	-0.282498	-0.317114	Impairment	-0.0298461	Proteobacteria	Gammaproteobacteria	Enterobacteriales	Enterobacteriaceae	NA	NA
Language	w3	ASV_2969	-0.109995	-0.196558	Impairment	-0.0299148	Proteobacteria	Gammaproteobacteria	Enterobacteriales	Enterobacteriaceae	Enterobacter	NA
Language	w3	ASV_429	-0.461258	-0.490807	Impairment	-0.0358067	Firmicutes	Bacilli	Bacillales	Staphylococcaceae	Staphylococcus	NA
Language	w3	ASV_2441	-0.082324	-0.21337	Impairment	-0.0393123	Proteobacteria	Gammaproteobacteria	Enterobacteriales	Enterobacteriaceae	Klebsiella	NA
Language	w3	ASV_305	-0.386287	-0.415594	Impairment	-0.0408463	Firmicutes	Bacilli	Lactobacillales	Enterococcaceae	Enterococcus	NA
Language	w3	ASV_47	-0.196827	-0.230575	Impairment	-0.0416375	Proteobacteria	Gammaproteobacteria	Enterobacteriales	Enterobacteriaceae	Enterobacter	NA
Language	w3	ASV_7	-0.608934	-0.633627	Impairment	-0.0464369	Firmicutes	Bacilli	Bacillales	Staphylococcaceae	Staphylococcus	epidermidis
Language	w3	ASV_56	-0.188949	-0.234506	Impairment	-0.0472717	Proteobacteria	Gammaproteobacteria	Enterobacteriales	Enterobacteriaceae	Enterobacter	asburiae/cancerogenus/cloacae/hormaechei/ludwigii
Language	w3	ASV_1142	-0.306369	-0.345513	Impairment	-0.0490303	Firmicutes	Bacilli	Bacillales	Staphylococcaceae	Staphylococcus	epidermidis
Language	w3	ASV_105	-0.0987954	-0.133778	Impairment	-0.0504544	Firmicutes	Bacilli	Bacillales	Staphylococcaceae	Staphylococcus	NA
Language	w3	ASV_30	-0.0994394	-0.137023	Impairment	-0.051715	Proteobacteria	Gammaproteobacteria	Enterobacteriales	Enterobacteriaceae	NA	NA
Language	w3	ASV_348	-0.0919485	-0.137663	Impairment	-0.0522408	Actinobacteria	Actinobacteria	Corynebacteriales	Corynebacteriaceae	Corynebacterium_1	aurimucosum
Language	w3	ASV_150	-0.0965355	-0.138669	Impairment	-0.0524692	Proteobacteria	Gammaproteobacteria	Enterobacteriales	Enterobacteriaceae	NA	NA
Language	w3	ASV_881	-0.0872821	-0.13858	Impairment	-0.0527633	Firmicutes	Bacilli	Bacillales	Staphylococcaceae	Staphylococcus	epidermidis
Language	w3	ASV_357	-0.0953544	-0.139334	Impairment	-0.0527743	Proteobacteria	Gammaproteobacteria	Enterobacteriales	Enterobacteriaceae	NA	NA
Language	w3	ASV_723	-0.0885008	-0.140064	Impairment	-0.0533192	Firmicutes	Clostridia	Clostridiales	Family_XI	Anaerococcus	nagyae
Language	w3	ASV_161	-0.0947374	-0.141298	Impairment	-0.053582	Firmicutes	Bacilli	Bacillales	Staphylococcaceae	Staphylococcus	haemolyticus
Language	w3	ASV_1199	-0.0884623	-0.141221	Impairment	-0.0537547	Firmicutes	Bacilli	Lactobacillales	Lactobacillaceae	Lactobacillus	brevis/casei/rhamnosus
Language	w3	ASV_527	-0.0821753	-0.142431	Impairment	-0.0544788	Firmicutes	Bacilli	Bacillales	Staphylococcaceae	Staphylococcus	NA
Language	w3	ASV_1022	-0.0812921	-0.144749	Impairment	-0.0554025	Firmicutes	Bacilli	Lactobacillales	Streptococcaceae	Streptococcus	anginosus/cristatus/infantis/mitis/oralis/pneumoniae/pseudopneumoniae/sanguinis/timonensis
Language	w3	ASV_369	-0.167957	-0.219384	Impairment	-0.0557199	Actinobacteria	Actinobacteria	Corynebacteriales	Corynebacteriaceae	Corynebacterium_1	amycolatum/jeikeium/urealyticum/vitaeruminis
Language	w3	ASV_65	-0.0720099	-0.144698	Impairment	-0.0557251	Proteobacteria	Gammaproteobacteria	Pseudomonadales	Pseudomonadaceae	Pseudomonas	alcaliphila/mendocina/putida/stutzeri
Language	w3	ASV_1475	-0.0784825	-0.146111	Impairment	-0.05604	Firmicutes	Bacilli	Bacillales	Staphylococcaceae	Staphylococcus	NA
Language	w3	ASV_943	-0.0686888	-0.146272	Impairment	-0.0564669	Proteobacteria	Gammaproteobacteria	Pseudomonadales	Moraxellaceae	Acinetobacter	haemolyticus/johnsonii/junii
Language	w3	ASV_1037	-0.276959	-0.319687	Impairment	-0.0567959	Firmicutes	Bacilli	Bacillales	Staphylococcaceae	Staphylococcus	NA
Language	w3	ASV_26	-0.225373	-0.250933	Impairment	-0.0569352	Firmicutes	Bacilli	Bacillales	Staphylococcaceae	Staphylococcus	aureus/capitis/caprae/epidermidis/haemolyticus/warneri
Language	w3	ASV_92	-0.0730463	-0.150744	Impairment	-0.0580743	Firmicutes	Bacilli	Bacillales	Staphylococcaceae	Staphylococcus	NA
Language	w3	ASV_2565	-0.0594048	-0.150364	Impairment	-0.0584171	Proteobacteria	Gammaproteobacteria	Enterobacteriales	Enterobacteriaceae	Escherichia/Shigella	albertii/boydii/coli/dysenteriae/fergusonii/flexneri/sonnei/vulneris
Language	w3	ASV_1005	-0.0711235	-0.152487	Impairment	-0.0588359	Proteobacteria	Gammaproteobacteria	Enterobacteriales	Enterobacteriaceae	Enterobacter	NA
Language	w3	ASV_6	-0.497098	-0.54374	Impairment	-0.0589376	Proteobacteria	Gammaproteobacteria	Enterobacteriales	Enterobacteriaceae	Escherichia/Shigella	albertii/boydii/coli/dysenteriae/fergusonii/flexneri/sonnei/vulneris
Language	w3	ASV_73	-0.0647341	-0.152795	Impairment	-0.059167	Bacteroidetes	Bacteroidia	Bacteroidales	Bacteroidaceae	Bacteroides	dorei/fragilis
Language	w3	ASV_624	-0.0740578	-0.15368	Impairment	-0.0592188	Firmicutes	Bacilli	Bacillales	Staphylococcaceae	Staphylococcus	NA
Language	w3	ASV_421	-0.0458081	-0.153543	Impairment	-0.0601428	Firmicutes	Bacilli	Lactobacillales	Enterococcaceae	Enterococcus	faecalis
Language	w3	ASV_2867	-0.0467375	-0.154211	Impairment	-0.0603807	Firmicutes	Bacilli	Bacillales	Staphylococcaceae	Staphylococcus	epidermidis
Language	w3	ASV_2145	-0.0638699	-0.157559	Impairment	-0.0611052	Proteobacteria	Gammaproteobacteria	Enterobacteriales	Enterobacteriaceae	NA	NA
Language	w3	ASV_9	-0.322991	-0.343232	Impairment	-0.0635138	Firmicutes	Bacilli	Bacillales	Staphylococcaceae	Staphylococcus	epidermidis
Language	w3	ASV_1766	-0.0571192	-0.163286	Impairment	-0.0636209	Firmicutes	Bacilli	Lactobacillales	Lactobacillaceae	Lactobacillus	NA
Language	w3	ASV_672	-0.0293968	-0.163097	Impairment	-0.0645221	Proteobacteria	Alphaproteobacteria	Sphingomonadales	Sphingomonadaceae	Sphingomonas	kyeonggiensis/leidyi/pituitosa
Language	w3	ASV_81	-0.104426	-0.172637	Impairment	-0.0658337	Proteobacteria	Gammaproteobacteria	Enterobacteriales	Enterobacteriaceae	NA	NA
Language	w3	ASV_3488	-0.0147548	-0.185281	Impairment	-0.0738171	Firmicutes	Bacilli	Lactobacillales	Lactobacillaceae	Lactobacillus	NA
Language	w3	ASV_839	-0.139359	-0.196707	Impairment	-0.0739257	Proteobacteria	Gammaproteobacteria	Enterobacteriales	Enterobacteriaceae	Enterobacter	NA
Language	w3	ASV_1229	-0.125747	-0.195795	Impairment	-0.0744274	Firmicutes	Bacilli	Lactobacillales	Enterococcaceae	Enterococcus	NA
Language	w3	ASV_1489	-0.10845	-0.196396	Impairment	-0.0752302	Firmicutes	Bacilli	Bacillales	Staphylococcaceae	Staphylococcus	argenteus/aureus/equorum/phage/schweitzeri/simiae
Language	w3	ASV_1301	-0.295257	-0.345086	Impairment	-0.0927575	Firmicutes	Bacilli	Lactobacillales	Enterococcaceae	Enterococcus	NA
Language	w3	ASV_1104	-0.224238	-0.282192	Impairment	-0.105872	Proteobacteria	Gammaproteobacteria	Betaproteobacteriales	Burkholderiaceae	Delftia	acidovorans/lacustris/tsuruhatensis
Language	w4	ASV_48	-0.29409	-0.283901	Normal	0.0858086	Proteobacteria	Gammaproteobacteria	Enterobacteriales	Enterobacteriaceae	Klebsiella	aerogenes/oxytoca/pneumoniae/variicola
Language	w4	ASV_32	-0.296775	-0.297881	Impairment	0.0691445	Proteobacteria	Gammaproteobacteria	Enterobacteriales	Enterobacteriaceae	NA	NA
Language	w4	ASV_29	-0.276084	-0.269671	Normal	0.057371	Proteobacteria	Gammaproteobacteria	Enterobacteriales	Enterobacteriaceae	NA	NA
Language	w4	ASV_369	-0.199014	-0.207226	Impairment	0.055962	Actinobacteria	Actinobacteria	Corynebacteriales	Corynebacteriaceae	Corynebacterium_1	amycolatum/jeikeium/urealyticum/vitaeruminis
Language	w4	ASV_63	-0.286173	-0.286719	Impairment	0.0540754	Proteobacteria	Gammaproteobacteria	Enterobacteriales	Enterobacteriaceae	Enterobacter	NA
Language	w4	ASV_153	-0.184019	-0.180583	Normal	0.0520329	Proteobacteria	Gammaproteobacteria	Enterobacteriales	Enterobacteriaceae	Enterobacter	asburiae/cloacae
Language	w4	ASV_314	-0.177713	-0.17392	Normal	0.0499173	Actinobacteria	Actinobacteria	Propionibacteriales	Propionibacteriaceae	Cutibacterium	avidum
Language	w4	ASV_2058	-0.18162	-0.185366	Impairment	0.0493931	Firmicutes	Bacilli	Bacillales	Staphylococcaceae	Staphylococcus	argenteus/aureus/capitis/caprae/devriesei/epidermidis/equorum/haemolyticus/hominis/lugdunensis/pasteuri/petrasii/phage/saccharolyticus/schweitzeri/simiae/warneri
Language	w4	ASV_13	-0.832214	0.0945585	Normal	0.0492496	Firmicutes	Bacilli	Lactobacillales	Lactobacillaceae	Lactobacillus	reuteri
Language	w4	ASV_33	-0.180951	-0.185368	Impairment	0.04842	Proteobacteria	Gammaproteobacteria	Enterobacteriales	Enterobacteriaceae	Enterobacter	asburiae/cloacae/hormaechei/ludwigii/mori/soli/tabaci/xiangfangensis
Language	w4	ASV_1489	-0.175308	-0.176765	Impairment	0.0482979	Firmicutes	Bacilli	Bacillales	Staphylococcaceae	Staphylococcus	argenteus/aureus/equorum/phage/schweitzeri/simiae
Language	w4	ASV_26	-0.170229	-0.172692	Impairment	0.0475081	Firmicutes	Bacilli	Bacillales	Staphylococcaceae	Staphylococcus	aureus/capitis/caprae/epidermidis/haemolyticus/warneri
Language	w4	ASV_16	-0.774701	-0.613523	Normal	0.0455387	Firmicutes	Bacilli	Lactobacillales	Lactobacillaceae	Lactobacillus	reuteri
Language	w4	ASV_357	-0.166741	-0.160824	Normal	0.0451854	Proteobacteria	Gammaproteobacteria	Enterobacteriales	Enterobacteriaceae	NA	NA
Language	w4	ASV_1357	-0.161622	-0.165586	Impairment	0.0432254	Proteobacteria	Gammaproteobacteria	Betaproteobacteriales	Burkholderiaceae	Delftia	acidovorans/lacustris/tsuruhatensis
Language	w4	ASV_19	-0.570705	-0.568644	Normal	0.0418244	Firmicutes	Bacilli	Bacillales	Staphylococcaceae	Staphylococcus	epidermidis
Language	w4	ASV_103	-0.195773	-0.208566	Impairment	0.0371111	Firmicutes	Negativicutes	Selenomonadales	Veillonellaceae	Veillonella	parvula
Language	w4	ASV_52	-0.212919	-0.210775	Normal	0.0369361	Proteobacteria	Gammaproteobacteria	Enterobacteriales	Enterobacteriaceae	Klebsiella	aerogenes/oxytoca/pneumoniae
Language	w4	ASV_35	-0.386413	-0.388369	Impairment	0.0362633	Firmicutes	Bacilli	Bacillales	Staphylococcaceae	Staphylococcus	argenteus/aureus/equorum/phage/schweitzeri/simiae
Language	w4	ASV_15	-0.128932	-0.131047	Impairment	0.0356934	Proteobacteria	Gammaproteobacteria	Enterobacteriales	Enterobacteriaceae	Klebsiella	aerogenes/oxytoca/pneumoniae
Language	w4	ASV_132	-0.128306	-0.130475	Impairment	0.0354467	Firmicutes	Bacilli	Bacillales	Staphylococcaceae	Staphylococcus	caprae/epidermidis
Language	w4	ASV_241	-0.128434	-0.130654	Impairment	0.0354247	Proteobacteria	Gammaproteobacteria	Enterobacteriales	Enterobacteriaceae	Klebsiella	oxytoca/pneumoniae
Language	w4	ASV_232	-0.128451	-0.130957	Impairment	0.0350993	Proteobacteria	Gammaproteobacteria	Enterobacteriales	Enterobacteriaceae	Klebsiella	pneumoniae
Language	w4	ASV_224	-0.126416	-0.14053	Impairment	0.0343679	Firmicutes	Clostridia	Clostridiales	Family_XI	Finegoldia	magna
Language	w4	ASV_18	-0.129294	-0.132822	Impairment	0.0341667	Firmicutes	Bacilli	Lactobacillales	Streptococcaceae	Streptococcus	mitis/pneumoniae/pseudopneumoniae
Language	w4	ASV_2063	-0.127313	-0.130918	Impairment	0.0334911	Proteobacteria	Gammaproteobacteria	Enterobacteriales	Enterobacteriaceae	NA	NA
Language	w4	ASV_73	-0.127423	-0.13147	Impairment	0.0330125	Bacteroidetes	Bacteroidia	Bacteroidales	Bacteroidaceae	Bacteroides	dorei/fragilis
Language	w4	ASV_98	-0.128355	-0.132801	Impairment	0.0328258	Proteobacteria	Gammaproteobacteria	Enterobacteriales	Enterobacteriaceae	Klebsiella	pneumoniae/variicola
Language	w4	ASV_469	-0.129457	-0.134224	Impairment	0.0327808	Proteobacteria	Gammaproteobacteria	Enterobacteriales	Enterobacteriaceae	Klebsiella	pneumoniae/variicola
Language	w4	ASV_1866	-0.128015	-0.13282	Impairment	0.032311	Firmicutes	Bacilli	Bacillales	Staphylococcaceae	Staphylococcus	NA
Language	w4	ASV_2751	-0.127958	-0.133008	Impairment	0.0320104	Firmicutes	Bacilli	Bacillales	Staphylococcaceae	Staphylococcus	NA
Language	w4	ASV_1142	-0.130047	-0.135989	Impairment	0.0315966	Firmicutes	Bacilli	Bacillales	Staphylococcaceae	Staphylococcus	epidermidis
Language	w4	ASV_66	-0.129118	-0.13495	Impairment	0.0314492	Firmicutes	Negativicutes	Selenomonadales	Veillonellaceae	Veillonella	atypica
Language	w4	ASV_8	-0.803372	-0.799004	Normal	0.031096	Firmicutes	Bacilli	Lactobacillales	Lactobacillaceae	Lactobacillus	reuteri
Language	w4	ASV_2565	-0.125773	-0.132199	Impairment	0.0297723	Proteobacteria	Gammaproteobacteria	Enterobacteriales	Enterobacteriaceae	Escherichia/Shigella	albertii/boydii/coli/dysenteriae/fergusonii/flexneri/sonnei/vulneris
Language	w4	ASV_187	-0.125084	-0.146922	Impairment	0.0292628	Firmicutes	Bacilli	Lactobacillales	Lactobacillaceae	Lactobacillus	crispatus/gasseri/helveticus/johnsonii/kefiranofaciens
Language	w4	ASV_2695	-0.128784	-0.136428	Impairment	0.0292543	Firmicutes	Negativicutes	Selenomonadales	Veillonellaceae	Veillonella	NA
Language	w4	ASV_106	-0.191463	-0.200538	Impairment	0.0283972	Actinobacteria	Actinobacteria	Corynebacteriales	Corynebacteriaceae	Corynebacterium_1	amycolatum/jeikeium/urealyticum/vitaeruminis
Language	w4	ASV_1106	-0.126246	-0.134006	Impairment	0.0283682	Firmicutes	Bacilli	Bacillales	Staphylococcaceae	Staphylococcus	NA
Language	w4	ASV_9	-0.347918	-0.352377	Impairment	0.0283329	Firmicutes	Bacilli	Bacillales	Staphylococcaceae	Staphylococcus	epidermidis
Language	w4	ASV_4	-0.824161	-0.21019	Normal	0.0276668	Firmicutes	Bacilli	Bacillales	Staphylococcaceae	Staphylococcus	argenteus/aureus/equorum/phage/schweitzeri/simiae
Language	w4	ASV_1920	-0.126422	-0.135809	Impairment	0.0265386	Proteobacteria	Gammaproteobacteria	Enterobacteriales	Enterobacteriaceae	Escherichia/Shigella	NA
Language	w4	ASV_3127	-0.125127	-0.134269	Impairment	0.0264395	Firmicutes	Bacilli	Bacillales	Staphylococcaceae	Staphylococcus	NA
Language	w4	ASV_17	-0.699945	-0.698396	Normal	0.0253949	Firmicutes	Bacilli	Lactobacillales	Lactobacillaceae	Lactobacillus	reuteri
Language	w4	ASV_81	-0.271538	-0.26964	Normal	0.0240356	Proteobacteria	Gammaproteobacteria	Enterobacteriales	Enterobacteriaceae	NA	NA
Language	w4	ASV_1131	-0.337086	-0.339325	Impairment	0.0228636	Firmicutes	Bacilli	Bacillales	Staphylococcaceae	Staphylococcus	NA
Language	w4	ASV_593	-0.195868	-0.205156	Impairment	0.0202179	Actinobacteria	Actinobacteria	Micrococcales	Dermabacteraceae	Dermabacter	hominis
Language	w4	ASV_429	-0.553644	-0.550019	Normal	0.0199253	Firmicutes	Bacilli	Bacillales	Staphylococcaceae	Staphylococcus	NA
Language	w4	ASV_1240	-0.113325	-0.18304	Impairment	0.0185628	Proteobacteria	Gammaproteobacteria	Enterobacteriales	Enterobacteriaceae	NA	NA
Language	w4	ASV_5	-0.844458	-0.711949	Normal	0.0179703	Firmicutes	Bacilli	Lactobacillales	Lactobacillaceae	Lactobacillus	fermentum/gasseri/reuteri/vaginalis
Language	w4	ASV_143	-0.162209	-0.177065	Impairment	0.01506	Proteobacteria	Gammaproteobacteria	Enterobacteriales	Enterobacteriaceae	Enterobacter	asburiae/cloacae/hormaechei/ludwigii/mori/soli/tabaci/xiangfangensis
Language	w4	ASV_28	-0.4784	-0.481528	Impairment	0.012379	Firmicutes	Bacilli	Lactobacillales	Enterococcaceae	Enterococcus	NA
Language	w4	ASV_38	-0.381817	-0.385105	Impairment	0.00839946	Proteobacteria	Gammaproteobacteria	Enterobacteriales	Enterobacteriaceae	Enterobacter	asburiae/cloacae/hormaechei/ludwigii/mori/soli/tabaci/xiangfangensis
Language	w4	ASV_3	-0.314962	-0.328164	Impairment	0.00736029	Proteobacteria	Gammaproteobacteria	Enterobacteriales	Enterobacteriaceae	Escherichia/Shigella	albertii/boydii/coli/dysenteriae/fergusonii/flexneri/sonnei/vulneris
Language	w4	ASV_1301	-0.203089	-0.229586	Impairment	0.00461417	Firmicutes	Bacilli	Lactobacillales	Enterococcaceae	Enterococcus	NA
Language	w4	ASV_298	-0.153198	-0.184115	Impairment	0.00391357	Firmicutes	Bacilli	Bacillales	Staphylococcaceae	Staphylococcus	aureus/capitis/caprae/epidermidis/haemolyticus/warneri
Language	w4	ASV_101	-0.351402	-0.351832	Impairment	0.00255909	Firmicutes	Bacilli	Bacillales	Staphylococcaceae	Staphylococcus	epidermidis/haemolyticus/hominis
Language	w4	ASV_352	-0.177334	-0.190836	Impairment	0.00233921	Firmicutes	Bacilli	Lactobacillales	Streptococcaceae	Streptococcus	anginosus/cristatus/infantis/mitis/oralis/pneumoniae/pseudopneumoniae/sanguinis/timonensis
Language	w4	ASV_2197	-0.180393	-0.184234	Impairment	-0.00385389	Proteobacteria	Gammaproteobacteria	Enterobacteriales	Enterobacteriaceae	Klebsiella	NA
Language	w4	ASV_122	-0.183657	-0.195745	Impairment	-0.00638809	Firmicutes	Bacilli	Bacillales	Staphylococcaceae	Staphylococcus	aureus/pasteuri/warneri
Language	w4	ASV_1	0.284481	0.180926	Impairment	-0.00696872	Firmicutes	Bacilli	Bacillales	Staphylococcaceae	Staphylococcus	aureus/capitis/caprae/epidermidis/haemolyticus/warneri
Language	w4	ASV_2	-0.157251	-0.144303	Normal	-0.0076569	Firmicutes	Bacilli	Lactobacillales	Enterococcaceae	Enterococcus	NA
Language	w4	ASV_55	-0.184618	-0.196332	Impairment	-0.007754	Proteobacteria	Gammaproteobacteria	Enterobacteriales	Enterobacteriaceae	NA	NA
Language	w4	ASV_1236	-0.257146	-0.265587	Impairment	-0.0122132	Actinobacteria	Actinobacteria	Propionibacteriales	Propionibacteriaceae	Cutibacterium	acnes/avidum
Language	w4	ASV_7	-0.546892	-0.549046	Impairment	-0.0122885	Firmicutes	Bacilli	Bacillales	Staphylococcaceae	Staphylococcus	epidermidis
Language	w4	ASV_2828	-0.178024	-0.2056	Impairment	-0.0142987	Firmicutes	Bacilli	Bacillales	Staphylococcaceae	Staphylococcus	epidermidis
Language	w4	ASV_1104	-0.176216	-0.228362	Impairment	-0.0151863	Proteobacteria	Gammaproteobacteria	Betaproteobacteriales	Burkholderiaceae	Delftia	acidovorans/lacustris/tsuruhatensis
Language	w4	ASV_219	-0.188021	-0.1977	Impairment	-0.0154687	Firmicutes	Clostridia	Clostridiales	Family_XI	Finegoldia	magna
Language	w4	ASV_196	-0.38177	-0.385703	Impairment	-0.0171196	Firmicutes	Bacilli	Bacillales	Staphylococcaceae	Staphylococcus	lugdunensis
Language	w4	ASV_2369	-0.18064	-0.184725	Impairment	-0.018196	Firmicutes	Bacilli	Bacillales	Staphylococcaceae	Staphylococcus	NA
Language	w4	ASV_685	-0.179703	-0.199766	Impairment	-0.0223448	Proteobacteria	Gammaproteobacteria	Enterobacteriales	Enterobacteriaceae	NA	NA
Language	w4	ASV_533	-0.159785	-0.185356	Impairment	-0.0227567	Firmicutes	Bacilli	Bacillales	Staphylococcaceae	Staphylococcus	argenteus/aureus/equorum/phage/schweitzeri/simiae
Language	w4	ASV_11	-0.26891	-0.285472	Impairment	-0.0238029	Proteobacteria	Gammaproteobacteria	Enterobacteriales	Enterobacteriaceae	NA	NA
Language	w4	ASV_6	-0.622208	-0.658106	Impairment	-0.0251567	Proteobacteria	Gammaproteobacteria	Enterobacteriales	Enterobacteriaceae	Escherichia/Shigella	albertii/boydii/coli/dysenteriae/fergusonii/flexneri/sonnei/vulneris
Language	w4	ASV_23	-0.221925	-0.235571	Impairment	-0.0337768	Firmicutes	Clostridia	Clostridiales	Clostridiaceae_1	Clostridium_sensu_stricto_1	perfringens/thermophilus
Language	w4	ASV_486	-0.251117	-0.244287	Normal	-0.0351201	Proteobacteria	Gammaproteobacteria	Betaproteobacteriales	Burkholderiaceae	Delftia	acidovorans/lacustris/tsuruhatensis
Language	w4	ASV_64	-0.142482	-0.171646	Impairment	-0.035188	Firmicutes	Negativicutes	Selenomonadales	Veillonellaceae	Veillonella	parvula
Language	w4	ASV_71	-0.236785	-0.252244	Impairment	-0.0388436	Proteobacteria	Gammaproteobacteria	Enterobacteriales	Enterobacteriaceae	Klebsiella	aerogenes/oxytoca/pneumoniae
Language	w4	ASV_1037	-0.336585	-0.348883	Impairment	-0.0417421	Firmicutes	Bacilli	Bacillales	Staphylococcaceae	Staphylococcus	NA
Language	w4	ASV_53	-0.235032	-0.244183	Impairment	-0.0449151	Firmicutes	Bacilli	Bacillales	Staphylococcaceae	Staphylococcus	aureus/devriesei/epidermidis/haemolyticus
Language	w4	ASV_105	-0.219723	-0.226721	Impairment	-0.0480033	Firmicutes	Bacilli	Bacillales	Staphylococcaceae	Staphylococcus	NA
Language	w4	ASV_880	-0.196954	-0.23795	Impairment	-0.0487817	Firmicutes	Bacilli	Bacillales	Staphylococcaceae	Staphylococcus	argenteus/aureus/capitis/caprae/devriesei/epidermidis/equorum/haemolyticus/hominis/lugdunensis/pasteuri/petrasii/phage/saccharolyticus/schweitzeri/simiae/warneri
Language	w4	ASV_361	-0.12528	-0.14857	Impairment	-0.0521358	Firmicutes	Bacilli	Bacillales	Bacillaceae	Bacillus	NA
Language	w4	ASV_1602	-0.12494	-0.149291	Impairment	-0.0522583	Proteobacteria	Gammaproteobacteria	Betaproteobacteriales	Burkholderiaceae	Delftia	acidovorans/lacustris/tsuruhatensis
Language	w4	ASV_197	-0.196421	-0.215249	Impairment	-0.0522635	Proteobacteria	Gammaproteobacteria	Enterobacteriales	Enterobacteriaceae	Escherichia/Shigella	coli/fergusonii/flexneri/sonnei
Language	w4	ASV_20	-0.125503	-0.150174	Impairment	-0.052543	Proteobacteria	Gammaproteobacteria	Enterobacteriales	Enterobacteriaceae	Klebsiella	michiganensis/oxytoca
Language	w4	ASV_1446	-0.095739	-0.151025	Impairment	-0.0528479	Firmicutes	Bacilli	Bacillales	Staphylococcaceae	Staphylococcus	argenteus/aureus/equorum/phage/schweitzeri/simiae
Language	w4	ASV_233	-0.0992602	-0.153052	Impairment	-0.0536954	Actinobacteria	Actinobacteria	Corynebacteriales	Corynebacteriaceae	Corynebacterium_1	aurimucosum/pseudogenitalium/tuberculostearicum
Language	w4	ASV_1229	-0.124323	-0.158475	Impairment	-0.0543289	Firmicutes	Bacilli	Lactobacillales	Enterococcaceae	Enterococcus	NA
Language	w4	ASV_1512	-0.121106	-0.160725	Impairment	-0.0544138	Proteobacteria	Gammaproteobacteria	Betaproteobacteriales	Burkholderiaceae	Delftia	NA
Language	w4	ASV_12	-0.3702	-0.373136	Impairment	-0.0594829	Proteobacteria	Gammaproteobacteria	Enterobacteriales	Enterobacteriaceae	Escherichia/Shigella	albertii/boydii/coli/dysenteriae/fergusonii/flexneri/sonnei/vulneris
Language	w4	ASV_2885	-0.0119324	-0.196008	Impairment	-0.0616576	Proteobacteria	Gammaproteobacteria	Enterobacteriales	Enterobacteriaceae	NA	NA
Language	w4	ASV_577	-0.241787	-0.26542	Impairment	-0.0635237	Firmicutes	Bacilli	Lactobacillales	Enterococcaceae	Enterococcus	NA
Language	w4	ASV_161	-0.181464	-0.190543	Impairment	-0.0697297	Firmicutes	Bacilli	Bacillales	Staphylococcaceae	Staphylococcus	haemolyticus
Language	w4	ASV_1708	-0.158311	-0.19828	Impairment	-0.0713967	Firmicutes	Bacilli	Bacillales	Staphylococcaceae	Staphylococcus	NA
Language	w4	ASV_34	-0.178261	-0.20433	Impairment	-0.0748531	Proteobacteria	Gammaproteobacteria	Enterobacteriales	Enterobacteriaceae	NA	NA
Language	w4	ASV_14	-0.193828	-0.232053	Impairment	-0.0841921	Proteobacteria	Gammaproteobacteria	Enterobacteriales	Enterobacteriaceae	Klebsiella	aerogenes/oxytoca/pneumoniae/variicola
Language	w4	ASV_624	-0.210966	-0.235102	Impairment	-0.0860904	Firmicutes	Bacilli	Bacillales	Staphylococcaceae	Staphylococcus	NA
Language	w4	ASV_753	-0.382396	-0.412031	Impairment	-0.0994375	Firmicutes	Bacilli	Lactobacillales	Enterococcaceae	Enterococcus	NA
Cognition	w1	ASV_3022	0.0332017	-0.198173	Impairment	0.142489	Firmicutes	Bacilli	Bacillales	Staphylococcaceae	Staphylococcus	NA
Cognition	w1	ASV_973	-0.105649	-0.181157	Impairment	0.131225	Firmicutes	Bacilli	Lactobacillales	Lactobacillaceae	Lactobacillus	NA
Cognition	w1	ASV_865	-0.109704	-0.180661	Impairment	0.130896	Firmicutes	Bacilli	Lactobacillales	Lactobacillaceae	Lactobacillus	reuteri
Cognition	w1	ASV_919	-0.107949	-0.180619	Impairment	0.130853	Firmicutes	Bacilli	Lactobacillales	Lactobacillaceae	Lactobacillus	NA
Cognition	w1	ASV_703	-0.113125	-0.179754	Impairment	0.130267	Firmicutes	Bacilli	Lactobacillales	Lactobacillaceae	Lactobacillus	NA
Cognition	w1	ASV_348	-0.11281	-0.17469	Impairment	0.126583	Actinobacteria	Actinobacteria	Corynebacteriales	Corynebacteriaceae	Corynebacterium_1	aurimucosum
Cognition	w1	ASV_2446	-0.116412	-0.172602	Impairment	0.125039	Firmicutes	Bacilli	Bacillales	Staphylococcaceae	Staphylococcus	NA
Cognition	w1	ASV_533	-0.0865207	-0.172292	Impairment	0.124703	Firmicutes	Bacilli	Bacillales	Staphylococcaceae	Staphylococcus	argenteus/aureus/equorum/phage/schweitzeri/simiae
Cognition	w1	ASV_258	-0.139864	-0.170055	Impairment	0.123419	Firmicutes	Bacilli	Lactobacillales	Enterococcaceae	Enterococcus	NA
Cognition	w1	ASV_357	0.139529	-0.148921	Impairment	0.106096	Proteobacteria	Gammaproteobacteria	Enterobacteriales	Enterobacteriaceae	NA	NA
Cognition	w1	ASV_2828	0.0174811	-0.141765	Impairment	0.101886	Firmicutes	Bacilli	Bacillales	Staphylococcaceae	Staphylococcus	epidermidis
Cognition	w1	ASV_1708	0.0171462	-0.141757	Impairment	0.101882	Firmicutes	Bacilli	Bacillales	Staphylococcaceae	Staphylococcus	NA
Cognition	w1	ASV_232	0.134124	-0.139752	Impairment	0.101882	Proteobacteria	Gammaproteobacteria	Enterobacteriales	Enterobacteriaceae	Klebsiella	pneumoniae
Cognition	w1	ASV_314	-0.0119889	-0.137721	Impairment	0.101882	Actinobacteria	Actinobacteria	Propionibacteriales	Propionibacteriaceae	Cutibacterium	avidum
Cognition	w1	ASV_29	0.00238079	-0.137605	Impairment	0.101882	Proteobacteria	Gammaproteobacteria	Enterobacteriales	Enterobacteriaceae	NA	NA
Cognition	w1	ASV_2969	-0.0156579	-0.137177	Impairment	0.101882	Proteobacteria	Gammaproteobacteria	Enterobacteriales	Enterobacteriaceae	Enterobacter	NA
Cognition	w1	ASV_3320	-0.0264105	-0.135619	Impairment	0.101882	Firmicutes	Bacilli	Lactobacillales	Lactobacillaceae	Lactobacillus	NA
Cognition	w1	ASV_205	0.0394426	-0.134618	Impairment	0.101882	Bacteroidetes	Bacteroidia	Bacteroidales	Bacteroidaceae	Bacteroides	fragilis
Cognition	w1	ASV_553	0.0317927	-0.134206	Impairment	0.101882	Proteobacteria	Gammaproteobacteria	Enterobacteriales	Enterobacteriaceae	Escherichia/Shigella	albertii/boydii/coli/dysenteriae/fergusonii/flexneri/sonnei/vulneris
Cognition	w1	ASV_1357	0.0101854	-0.133718	Impairment	0.101882	Proteobacteria	Gammaproteobacteria	Betaproteobacteriales	Burkholderiaceae	Delftia	acidovorans/lacustris/tsuruhatensis
Cognition	w1	ASV_1215	-0.0497424	-0.131756	Impairment	0.101882	Proteobacteria	Gammaproteobacteria	Enterobacteriales	Enterobacteriaceae	Enterobacter	asburiae/cloacae/hormaechei/ludwigii/mori/soli/tabaci/xiangfangensis
Cognition	w1	ASV_2647	-0.0467642	-0.131235	Impairment	0.101882	Firmicutes	Bacilli	Lactobacillales	Lactobacillaceae	Lactobacillus	reuteri
Cognition	w1	ASV_361	-0.0238898	-0.130863	Impairment	0.101882	Firmicutes	Bacilli	Bacillales	Bacillaceae	Bacillus	NA
Cognition	w1	ASV_2440	-0.0571978	-0.12994	Impairment	0.101882	Firmicutes	Bacilli	Lactobacillales	Lactobacillaceae	Lactobacillus	reuteri
Cognition	w1	ASV_25	-0.317713	-0.338408	Impairment	0.101882	Firmicutes	Bacilli	Bacillales	Staphylococcaceae	Staphylococcus	aureus/capitis/caprae/epidermidis/haemolyticus/warneri
Cognition	w1	ASV_421	-0.0632034	-0.129428	Impairment	0.101882	Firmicutes	Bacilli	Lactobacillales	Enterococcaceae	Enterococcus	faecalis
Cognition	w1	ASV_2058	-0.0349677	-0.129764	Impairment	0.101882	Firmicutes	Bacilli	Bacillales	Staphylococcaceae	Staphylococcus	argenteus/aureus/capitis/caprae/devriesei/epidermidis/equorum/haemolyticus/hominis/lugdunensis/pasteuri/petrasii/phage/saccharolyticus/schweitzeri/simiae/warneri
Cognition	w1	ASV_1563	-0.038219	-0.129426	Impairment	0.101882	Firmicutes	Bacilli	Bacillales	Staphylococcaceae	Staphylococcus	epidermidis
Cognition	w1	ASV_1789	-0.0630014	-0.128973	Impairment	0.101882	Firmicutes	Bacilli	Bacillales	Staphylococcaceae	Staphylococcus	aureus/capitis/caprae/epidermidis/haemolyticus/warneri
Cognition	w1	ASV_2904	-0.0425324	-0.12901	Impairment	0.101882	Proteobacteria	Gammaproteobacteria	Betaproteobacteriales	Burkholderiaceae	Delftia	acidovorans/lacustris/tsuruhatensis
Cognition	w1	ASV_2968	-0.0588303	-0.128739	Impairment	0.101882	Firmicutes	Bacilli	Bacillales	Staphylococcaceae	Staphylococcus	epidermidis/haemolyticus/hominis
Cognition	w1	ASV_2641	-0.0459889	-0.128608	Impairment	0.101882	Firmicutes	Bacilli	Lactobacillales	Lactobacillaceae	Lactobacillus	reuteri
Cognition	w1	ASV_2562	-0.0468176	-0.128511	Impairment	0.101882	Firmicutes	Bacilli	Lactobacillales	Lactobacillaceae	Lactobacillus	reuteri
Cognition	w1	ASV_2183	-0.0649378	-0.127807	Impairment	0.101882	Firmicutes	Bacilli	Bacillales	Staphylococcaceae	Staphylococcus	aureus/capitis/caprae/epidermidis/haemolyticus/warneri
Cognition	w1	ASV_2978	-0.0648296	-0.127779	Impairment	0.101882	Bacteroidetes	Bacteroidia	Bacteroidales	Bacteroidaceae	Bacteroides	dorei/vulgatus
Cognition	w1	ASV_2148	-0.0652278	-0.127762	Impairment	0.101882	Firmicutes	Bacilli	Bacillales	Staphylococcaceae	Staphylococcus	epidermidis/haemolyticus/hominis
Cognition	w1	ASV_56	-0.0740782	-0.127468	Impairment	0.101882	Proteobacteria	Gammaproteobacteria	Enterobacteriales	Enterobacteriaceae	Enterobacter	asburiae/cancerogenus/cloacae/hormaechei/ludwigii
Cognition	w1	ASV_3303	-0.0624918	-0.127305	Impairment	0.101882	Firmicutes	Bacilli	Bacillales	Staphylococcaceae	Staphylococcus	NA
Cognition	w1	ASV_33	-0.07639	-0.127042	Impairment	0.101882	Proteobacteria	Gammaproteobacteria	Enterobacteriales	Enterobacteriaceae	Enterobacter	asburiae/cloacae/hormaechei/ludwigii/mori/soli/tabaci/xiangfangensis
Cognition	w1	ASV_2076	-0.0554899	-0.127092	Impairment	0.101882	Proteobacteria	Gammaproteobacteria	Enterobacteriales	Enterobacteriaceae	Escherichia/Shigella	albertii/boydii/coli/dysenteriae/fergusonii/flexneri/sonnei/vulneris
Cognition	w1	ASV_2915	-0.0667599	-0.126845	Impairment	0.101882	Proteobacteria	Gammaproteobacteria	Enterobacteriales	Enterobacteriaceae	Morganella	morganii
Cognition	w1	ASV_2639	-0.0687758	-0.126566	Impairment	0.101882	Firmicutes	Bacilli	Lactobacillales	Enterococcaceae	NA	NA
Cognition	w1	ASV_1251	-0.0738848	-0.126366	Impairment	0.101882	Firmicutes	Bacilli	Bacillales	Staphylococcaceae	Staphylococcus	aureus/capitis/caprae/epidermidis/haemolyticus/warneri
Cognition	w1	ASV_3484	-0.0734459	-0.126003	Impairment	0.101882	Bacteroidetes	Bacteroidia	Bacteroidales	Bacteroidaceae	Bacteroides	NA
Cognition	w1	ASV_1994	-0.0728801	-0.125988	Impairment	0.101882	Proteobacteria	Gammaproteobacteria	Enterobacteriales	Enterobacteriaceae	Morganella	morganii
Cognition	w1	ASV_1964	-0.0730486	-0.125964	Impairment	0.101882	Proteobacteria	Gammaproteobacteria	Enterobacteriales	Enterobacteriaceae	Morganella	morganii
Cognition	w1	ASV_2100	-0.072657	-0.125907	Impairment	0.101882	Firmicutes	Bacilli	Bacillales	Staphylococcaceae	Staphylococcus	aureus/capitis/caprae/epidermidis/haemolyticus/warneri
Cognition	w1	ASV_1650	-0.0754463	-0.125512	Impairment	0.101882	Firmicutes	Bacilli	Lactobacillales	Streptococcaceae	Streptococcus	agalactiae/pyogenes
Cognition	w1	ASV_828	-0.0684556	-0.125594	Impairment	0.101882	Proteobacteria	Gammaproteobacteria	Enterobacteriales	Enterobacteriaceae	Escherichia/Shigella	albertii/boydii/coli/dysenteriae/fergusonii/flexneri/sonnei/vulneris
Cognition	w1	ASV_1400	-0.0768231	-0.125421	Impairment	0.101882	Proteobacteria	Gammaproteobacteria	Enterobacteriales	Enterobacteriaceae	Morganella	morganii
Cognition	w1	ASV_2723	-0.0777479	-0.125373	Impairment	0.101882	Bacteroidetes	Bacteroidia	Bacteroidales	Bacteroidaceae	Bacteroides	NA
Cognition	w1	ASV_1486	-0.076471	-0.125365	Impairment	0.101882	Firmicutes	Bacilli	Lactobacillales	Lactobacillaceae	Lactobacillus	reuteri
Cognition	w1	ASV_2466	-0.0787932	-0.125218	Impairment	0.101882	Bacteroidetes	Bacteroidia	Bacteroidales	Bacteroidaceae	Bacteroides	vulgatus
Cognition	w1	ASV_1072	-0.0711016	-0.125264	Impairment	0.101882	Firmicutes	Bacilli	Bacillales	Staphylococcaceae	Staphylococcus	aureus/pasteuri/warneri
Cognition	w1	ASV_1777	-0.0708434	-0.125155	Impairment	0.101882	Firmicutes	Bacilli	Lactobacillales	Enterococcaceae	Enterococcus	NA
Cognition	w1	ASV_391	-0.0751088	-0.124972	Impairment	0.101882	Firmicutes	Bacilli	Lactobacillales	Lactobacillaceae	Lactobacillus	reuteri
Cognition	w1	ASV_1671	-0.0716504	-0.125059	Impairment	0.101882	Firmicutes	Bacilli	Lactobacillales	Enterococcaceae	NA	NA
Cognition	w1	ASV_650	-0.0766707	-0.124575	Impairment	0.101882	Firmicutes	Bacilli	Bacillales	Staphylococcaceae	Staphylococcus	epidermidis
Cognition	w1	ASV_1383	-0.0837258	-0.124475	Impairment	0.101882	Bacteroidetes	Bacteroidia	Bacteroidales	Bacteroidaceae	Bacteroides	vulgatus
Cognition	w1	ASV_561	-0.0781256	-0.124392	Impairment	0.101882	Firmicutes	Bacilli	Bacillales	Staphylococcaceae	Staphylococcus	NA
Cognition	w1	ASV_349	-0.0811288	-0.123309	Impairment	0.101882	Firmicutes	Bacilli	Bacillales	Staphylococcaceae	Staphylococcus	caprae/epidermidis
Cognition	w1	ASV_1381	-0.166167	-0.213797	Impairment	0.101882	Firmicutes	Bacilli	Lactobacillales	Lactobacillaceae	Lactobacillus	reuteri/vaginalis
Cognition	w1	ASV_1131	-0.147291	-0.214782	Impairment	0.101882	Firmicutes	Bacilli	Bacillales	Staphylococcaceae	Staphylococcus	NA
Cognition	w1	ASV_3295	-0.0995821	-0.162182	Impairment	0.101882	Firmicutes	Bacilli	Bacillales	Staphylococcaceae	Staphylococcus	aureus/pasteuri/warneri
Cognition	w1	ASV_1692	-0.197883	-0.247221	Impairment	0.101882	Firmicutes	Bacilli	Lactobacillales	Lactobacillaceae	Lactobacillus	NA
Cognition	w1	ASV_2306	-0.334582	-0.354673	Impairment	0.101882	Firmicutes	Bacilli	Lactobacillales	Lactobacillaceae	Lactobacillus	NA
Cognition	w1	ASV_12	-0.0755925	-0.179323	Impairment	0.101882	Proteobacteria	Gammaproteobacteria	Enterobacteriales	Enterobacteriaceae	Escherichia/Shigella	albertii/boydii/coli/dysenteriae/fergusonii/flexneri/sonnei/vulneris
Cognition	w1	ASV_2607	-0.140315	-0.178051	Impairment	0.101882	Actinobacteria	Actinobacteria	Micrococcales	Microbacteriaceae	Microbacterium	NA
Cognition	w1	ASV_425	-0.407871	-0.428304	Impairment	0.101882	Firmicutes	Bacilli	Bacillales	Staphylococcaceae	Staphylococcus	aureus/capitis/caprae/epidermidis/haemolyticus/warneri
Cognition	w1	ASV_6	-0.0847043	-0.173335	Impairment	0.101882	Proteobacteria	Gammaproteobacteria	Enterobacteriales	Enterobacteriaceae	Escherichia/Shigella	albertii/boydii/coli/dysenteriae/fergusonii/flexneri/sonnei/vulneris
Cognition	w1	ASV_1797	-0.205617	-0.24588	Impairment	0.101882	Firmicutes	Bacilli	Lactobacillales	Lactobacillaceae	Lactobacillus	reuteri
Cognition	w1	ASV_1750	-0.204646	-0.246069	Impairment	0.101882	Firmicutes	Bacilli	Lactobacillales	Lactobacillaceae	Lactobacillus	reuteri
Cognition	w1	ASV_593	-0.116361	-0.179379	Impairment	0.101882	Actinobacteria	Actinobacteria	Micrococcales	Dermabacteraceae	Dermabacter	hominis
Cognition	w1	ASV_4	-0.498347	-0.506809	Impairment	0.101882	Firmicutes	Bacilli	Bacillales	Staphylococcaceae	Staphylococcus	argenteus/aureus/equorum/phage/schweitzeri/simiae
Cognition	w1	ASV_428	-0.362343	-0.376637	Impairment	0.101882	Firmicutes	Bacilli	Lactobacillales	Lactobacillaceae	Lactobacillus	NA
Cognition	w1	ASV_2368	-0.12574	-0.173811	Impairment	0.101882	Firmicutes	Bacilli	Lactobacillales	Lactobacillaceae	Lactobacillus	reuteri
Cognition	w1	ASV_1787	-0.280684	-0.294067	Impairment	0.101882	Firmicutes	Bacilli	Lactobacillales	Lactobacillaceae	Lactobacillus	NA
Cognition	w1	ASV_115	-0.447755	-0.460472	Impairment	0.101882	Firmicutes	Bacilli	Lactobacillales	Lactobacillaceae	Lactobacillus	reuteri
Cognition	w1	ASV_1223	-0.117889	-0.175021	Impairment	0.101882	Proteobacteria	Gammaproteobacteria	Enterobacteriales	Enterobacteriaceae	Escherichia/Shigella	coli/fergusonii/flexneri
Cognition	w1	ASV_2097	-0.189452	-0.239876	Impairment	0.101882	Firmicutes	Bacilli	Lactobacillales	Lactobacillaceae	Lactobacillus	NA
Cognition	w1	ASV_233	-0.15574	-0.202824	Impairment	0.101882	Actinobacteria	Actinobacteria	Corynebacteriales	Corynebacteriaceae	Corynebacterium_1	aurimucosum/pseudogenitalium/tuberculostearicum
Cognition	w1	ASV_1645	-0.241127	-0.251878	Impairment	0.101882	Firmicutes	Bacilli	Lactobacillales	Lactobacillaceae	Lactobacillus	NA
Cognition	w1	ASV_644	-0.126258	-0.174052	Impairment	0.101882	Proteobacteria	Gammaproteobacteria	Enterobacteriales	Enterobacteriaceae	NA	NA
Cognition	w1	ASV_2299	-0.116364	-0.177264	Impairment	0.101882	Firmicutes	Bacilli	Lactobacillales	Lactobacillaceae	Lactobacillus	reuteri
Cognition	w1	ASV_20	-0.0787946	-0.182271	Impairment	0.101882	Proteobacteria	Gammaproteobacteria	Enterobacteriales	Enterobacteriaceae	Klebsiella	michiganensis/oxytoca
Cognition	w1	ASV_126	-0.137232	-0.172902	Impairment	0.101882	Proteobacteria	Gammaproteobacteria	Enterobacteriales	Enterobacteriaceae	NA	NA
Cognition	w1	ASV_90	-0.137549	-0.172868	Impairment	0.101882	Proteobacteria	Gammaproteobacteria	Enterobacteriales	Enterobacteriaceae	NA	NA
Cognition	w1	ASV_1922	-0.238366	-0.249876	Impairment	0.101882	Firmicutes	Bacilli	Lactobacillales	Lactobacillaceae	Lactobacillus	NA
Cognition	w1	ASV_22	-0.141358	-0.172446	Impairment	0.101882	Proteobacteria	Gammaproteobacteria	Enterobacteriales	Enterobacteriaceae	NA	NA
Cognition	w1	ASV_1704	-0.134788	-0.17324	Impairment	0.101882	Firmicutes	Bacilli	Lactobacillales	Enterococcaceae	Enterococcus	NA
Cognition	w1	ASV_1521	-0.150741	-0.211479	Impairment	0.101882	Firmicutes	Bacilli	Bacillales	Staphylococcaceae	Staphylococcus	NA
Cognition	w1	ASV_1041	-0.143257	-0.171658	Impairment	0.101882	Proteobacteria	Gammaproteobacteria	Enterobacteriales	Enterobacteriaceae	Escherichia/Shigella	albertii/boydii/coli/dysenteriae/fergusonii/flexneri/sonnei/vulneris
Cognition	w1	ASV_1613	-0.14068	-0.171818	Impairment	0.101882	Proteobacteria	Gammaproteobacteria	Enterobacteriales	Enterobacteriaceae	Escherichia/Shigella	albertii/boydii/coli/dysenteriae/fergusonii/flexneri/sonnei/vulneris
Cognition	w1	ASV_197	-0.0887533	-0.179136	Impairment	0.101882	Proteobacteria	Gammaproteobacteria	Enterobacteriales	Enterobacteriaceae	Escherichia/Shigella	coli/fergusonii/flexneri/sonnei
Cognition	w1	ASV_672	-0.244045	-0.2511	Impairment	0.101882	Proteobacteria	Alphaproteobacteria	Sphingomonadales	Sphingomonadaceae	Sphingomonas	kyeonggiensis/leidyi/pituitosa
Cognition	w1	ASV_369	-0.0972156	-0.18554	Impairment	0.101882	Actinobacteria	Actinobacteria	Corynebacteriales	Corynebacteriaceae	Corynebacterium_1	amycolatum/jeikeium/urealyticum/vitaeruminis
Cognition	w1	ASV_38	-0.0665794	-0.182746	Impairment	0.101882	Proteobacteria	Gammaproteobacteria	Enterobacteriales	Enterobacteriaceae	Enterobacter	asburiae/cloacae/hormaechei/ludwigii/mori/soli/tabaci/xiangfangensis
Cognition	w1	ASV_486	-0.26958	-0.276665	Impairment	0.101882	Proteobacteria	Gammaproteobacteria	Betaproteobacteriales	Burkholderiaceae	Delftia	acidovorans/lacustris/tsuruhatensis
Cognition	w1	ASV_196	-0.257937	-0.268498	Impairment	0.101882	Firmicutes	Bacilli	Bacillales	Staphylococcaceae	Staphylococcus	lugdunensis
Cognition	w1	ASV_736	-0.247084	-0.250248	Impairment	0.101882	Firmicutes	Bacilli	Bacillales	Staphylococcaceae	Staphylococcus	aureus/capitis/caprae/epidermidis/haemolyticus/warneri
Cognition	w1	ASV_1489	-0.0755713	-0.176552	Impairment	0.101882	Firmicutes	Bacilli	Bacillales	Staphylococcaceae	Staphylococcus	argenteus/aureus/equorum/phage/schweitzeri/simiae
Cognition	w1	ASV_635	-0.130509	-0.172634	Impairment	0.101882	Proteobacteria	Gammaproteobacteria	Enterobacteriales	Enterobacteriaceae	Escherichia/Shigella	albertii/boydii/coli/dysenteriae/fergusonii/flexneri/sonnei/vulneris
Cognition	w1	ASV_1773	-0.348209	-0.358048	Impairment	0.101882	Firmicutes	Bacilli	Lactobacillales	Lactobacillaceae	Lactobacillus	NA
Cognition	w1	ASV_1345	-0.17105	-0.208545	Impairment	0.101882	Firmicutes	Bacilli	Bacillales	Staphylococcaceae	Staphylococcus	NA
Cognition	w1	ASV_2644	-0.149544	-0.20748	Impairment	0.101882	Firmicutes	Bacilli	Bacillales	Staphylococcaceae	Staphylococcus	epidermidis
Cognition	w1	ASV_92	-0.205884	-0.238302	Impairment	0.101882	Firmicutes	Bacilli	Bacillales	Staphylococcaceae	Staphylococcus	NA
Cognition	w1	ASV_317	-0.342962	-0.352798	Impairment	0.101882	Firmicutes	Bacilli	Bacillales	Staphylococcaceae	Staphylococcus	NA
Cognition	w1	ASV_1379	-0.171677	-0.214216	Impairment	0.101882	Firmicutes	Bacilli	Bacillales	Staphylococcaceae	Staphylococcus	aureus/capitis/caprae/epidermidis/haemolyticus/warneri
Cognition	w1	ASV_16	-0.499237	-0.508437	Impairment	0.101882	Firmicutes	Bacilli	Lactobacillales	Lactobacillaceae	Lactobacillus	reuteri
Cognition	w1	ASV_60	-0.446574	-0.454794	Impairment	0.101882	Firmicutes	Bacilli	Lactobacillales	Lactobacillaceae	Lactobacillus	reuteri
Cognition	w1	ASV_17	-0.433627	-0.440661	Impairment	0.101882	Firmicutes	Bacilli	Lactobacillales	Lactobacillaceae	Lactobacillus	reuteri
Cognition	w1	ASV_2	-0.332929	-0.339556	Impairment	0.101882	Firmicutes	Bacilli	Lactobacillales	Enterococcaceae	Enterococcus	NA
Cognition	w1	ASV_313	-0.172819	-0.213947	Impairment	0.101882	Firmicutes	Bacilli	Bacillales	Staphylococcaceae	Staphylococcus	aureus
Cognition	w1	ASV_1873	-0.122282	-0.201321	Impairment	0.101882	Firmicutes	Bacilli	Bacillales	Staphylococcaceae	Staphylococcus	epidermidis
Cognition	w1	ASV_753	-0.14679	-0.213316	Impairment	0.101882	Firmicutes	Bacilli	Lactobacillales	Enterococcaceae	Enterococcus	NA
Cognition	w1	ASV_2202	-0.161146	-0.212715	Impairment	0.101882	Firmicutes	Bacilli	Bacillales	Staphylococcaceae	Staphylococcus	epidermidis
Cognition	w1	ASV_1142	-0.137412	-0.214748	Impairment	0.101882	Firmicutes	Bacilli	Bacillales	Staphylococcaceae	Staphylococcus	epidermidis
Cognition	w1	ASV_1587	-0.166247	-0.209521	Impairment	0.101882	Firmicutes	Bacilli	Lactobacillales	Lactobacillaceae	Lactobacillus	NA
Cognition	w1	ASV_7	-0.766895	-0.766908	Impairment	0.101882	Firmicutes	Bacilli	Bacillales	Staphylococcaceae	Staphylococcus	epidermidis
Cognition	w1	ASV_13	-0.466623	-0.471989	Impairment	0.101882	Firmicutes	Bacilli	Lactobacillales	Lactobacillaceae	Lactobacillus	reuteri
Cognition	w1	ASV_290	-0.185896	-0.210106	Impairment	0.101882	Firmicutes	Bacilli	Bacillales	Staphylococcaceae	Staphylococcus	aureus/capitis/caprae/epidermidis/haemolyticus/warneri
Cognition	w1	ASV_1229	-0.155815	-0.210192	Impairment	0.101882	Firmicutes	Bacilli	Lactobacillales	Enterococcaceae	Enterococcus	NA
Cognition	w1	ASV_5	-0.467435	-0.47183	Impairment	0.101882	Firmicutes	Bacilli	Lactobacillales	Lactobacillaceae	Lactobacillus	fermentum/gasseri/reuteri/vaginalis
Cognition	w1	ASV_2441	0.137038	-0.137048	Impairment	0.101882	Proteobacteria	Gammaproteobacteria	Enterobacteriales	Enterobacteriaceae	Klebsiella	NA
Cognition	w1	ASV_298	-0.160455	-0.213293	Impairment	0.101882	Firmicutes	Bacilli	Bacillales	Staphylococcaceae	Staphylococcus	aureus/capitis/caprae/epidermidis/haemolyticus/warneri
Cognition	w1	ASV_35	0.118543	-0.141077	Impairment	0.101882	Firmicutes	Bacilli	Bacillales	Staphylococcaceae	Staphylococcus	argenteus/aureus/equorum/phage/schweitzeri/simiae
Cognition	w1	ASV_8	-0.507898	-0.515348	Impairment	0.101882	Firmicutes	Bacilli	Lactobacillales	Lactobacillaceae	Lactobacillus	reuteri
Cognition	w1	ASV_150	0.113556	-0.139088	Impairment	0.101882	Proteobacteria	Gammaproteobacteria	Enterobacteriales	Enterobacteriaceae	NA	NA
Cognition	w1	ASV_2063	0.113556	-0.139088	Impairment	0.101882	Proteobacteria	Gammaproteobacteria	Enterobacteriales	Enterobacteriaceae	NA	NA
Cognition	w1	ASV_143	0.102383	-0.137562	Impairment	0.101882	Proteobacteria	Gammaproteobacteria	Enterobacteriales	Enterobacteriaceae	Enterobacter	asburiae/cloacae/hormaechei/ludwigii/mori/soli/tabaci/xiangfangensis
Cognition	w1	ASV_99	-0.474215	-0.481304	Impairment	0.101882	Firmicutes	Bacilli	Lactobacillales	Lactobacillaceae	Lactobacillus	reuteri
Cognition	w1	ASV_28	0.0944936	-0.140955	Impairment	0.101882	Firmicutes	Bacilli	Lactobacillales	Enterococcaceae	Enterococcus	NA
Cognition	w1	ASV_228	0.0888398	-0.140842	Impairment	0.101882	Firmicutes	Clostridia	Clostridiales	Ruminococcaceae	Subdoligranulum	NA
Cognition	w1	ASV_142	-0.473247	-0.480751	Impairment	0.101882	Firmicutes	Bacilli	Lactobacillales	Lactobacillaceae	Lactobacillus	reuteri
Cognition	w1	ASV_742	-0.216748	-0.24218	Impairment	0.101882	Firmicutes	Bacilli	Bacillales	Staphylococcaceae	Staphylococcus	aureus/capitis/caprae/epidermidis/haemolyticus/warneri
Cognition	w1	ASV_54	-0.474445	-0.481342	Impairment	0.101882	Firmicutes	Bacilli	Lactobacillales	Lactobacillaceae	Lactobacillus	fermentum/gasseri/reuteri/vaginalis
Cognition	w1	ASV_2237	0.0654323	-0.139779	Impairment	0.101882	Firmicutes	Bacilli	Lactobacillales	Enterococcaceae	Enterococcus	canintestini/dispar/saigonensis
Cognition	w1	ASV_1766	-0.198406	-0.211078	Impairment	0.101882	Firmicutes	Bacilli	Lactobacillales	Lactobacillaceae	Lactobacillus	NA
Cognition	w1	ASV_511	0.0730283	-0.140631	Impairment	0.101882	Bacteroidetes	Bacteroidia	Bacteroidales	Bacteroidaceae	Bacteroides	fragilis
Cognition	w1	ASV_1099	-0.241232	-0.271041	Impairment	0.101882	Firmicutes	Bacilli	Lactobacillales	Enterococcaceae	NA	NA
Cognition	w1	ASV_3365	0.030967	-0.135725	Impairment	0.101882	Firmicutes	Bacilli	Bacillales	Staphylococcaceae	Staphylococcus	NA
Cognition	w1	ASV_1446	-0.0863526	-0.172968	Impairment	0.101882	Firmicutes	Bacilli	Bacillales	Staphylococcaceae	Staphylococcus	argenteus/aureus/equorum/phage/schweitzeri/simiae
Cognition	w1	ASV_400	0.0200569	-0.135892	Impairment	0.101882	Firmicutes	Negativicutes	Selenomonadales	Veillonellaceae	Veillonella	NA
Cognition	w1	ASV_63	0.0200569	-0.135892	Impairment	0.101882	Proteobacteria	Gammaproteobacteria	Enterobacteriales	Enterobacteriaceae	Enterobacter	NA
Cognition	w1	ASV_23	-0.135014	-0.178142	Impairment	0.101882	Firmicutes	Clostridia	Clostridiales	Clostridiaceae_1	Clostridium_sensu_stricto_1	perfringens/thermophilus
Cognition	w1	ASV_153	0.016256	-0.134128	Impairment	0.101882	Proteobacteria	Gammaproteobacteria	Enterobacteriales	Enterobacteriaceae	Enterobacter	asburiae/cloacae
Cognition	w1	ASV_3340	0.0126001	-0.134548	Impairment	0.101882	Firmicutes	Bacilli	Bacillales	Staphylococcaceae	Staphylococcus	NA
Cognition	w1	ASV_527	0.0126001	-0.134548	Impairment	0.101882	Firmicutes	Bacilli	Bacillales	Staphylococcaceae	Staphylococcus	NA
Cognition	w1	ASV_11	0.00500299	-0.134673	Impairment	0.101882	Proteobacteria	Gammaproteobacteria	Enterobacteriales	Enterobacteriaceae	NA	NA
Cognition	w1	ASV_3127	0.00782921	-0.141537	Impairment	0.101882	Firmicutes	Bacilli	Bacillales	Staphylococcaceae	Staphylococcus	NA
Cognition	w1	ASV_880	-0.339031	-0.341451	Impairment	0.101882	Firmicutes	Bacilli	Bacillales	Staphylococcaceae	Staphylococcus	argenteus/aureus/capitis/caprae/devriesei/epidermidis/equorum/haemolyticus/hominis/lugdunensis/pasteuri/petrasii/phage/saccharolyticus/schweitzeri/simiae/warneri
Cognition	w1	ASV_52	-0.00137694	-0.134137	Impairment	0.101882	Proteobacteria	Gammaproteobacteria	Enterobacteriales	Enterobacteriaceae	Klebsiella	aerogenes/oxytoca/pneumoniae
Cognition	w1	ASV_3	-0.37463	-0.372303	Normal	0.101882	Proteobacteria	Gammaproteobacteria	Enterobacteriales	Enterobacteriaceae	Escherichia/Shigella	albertii/boydii/coli/dysenteriae/fergusonii/flexneri/sonnei/vulneris
Cognition	w1	ASV_1040	-0.00588471	-0.133804	Impairment	0.101882	Firmicutes	Bacilli	Bacillales	Staphylococcaceae	Staphylococcus	epidermidis
Cognition	w1	ASV_81	-0.00566008	-0.137303	Impairment	0.101882	Proteobacteria	Gammaproteobacteria	Enterobacteriales	Enterobacteriaceae	NA	NA
Cognition	w1	ASV_884	-0.32223	-0.327742	Impairment	0.101882	Firmicutes	Bacilli	Lactobacillales	Enterococcaceae	Enterococcus	NA
Cognition	w1	ASV_1106	-0.0185123	-0.132706	Impairment	0.101882	Firmicutes	Bacilli	Bacillales	Staphylococcaceae	Staphylococcus	NA
Cognition	w1	ASV_224	-0.0266061	-0.130664	Impairment	0.101882	Firmicutes	Clostridia	Clostridiales	Family_XI	Finegoldia	magna
Cognition	w1	ASV_3339	-0.0235161	-0.131003	Impairment	0.101882	Proteobacteria	Gammaproteobacteria	Pasteurellales	Pasteurellaceae	Haemophilus	parainfluenzae
Cognition	w1	ASV_503	-0.199846	-0.243433	Impairment	0.101882	Firmicutes	Bacilli	Bacillales	Staphylococcaceae	Staphylococcus	aureus/capitis/caprae/epidermidis/haemolyticus/warneri
Cognition	w1	ASV_1738	-0.0247187	-0.13089	Impairment	0.101882	Proteobacteria	Gammaproteobacteria	Pasteurellales	Pasteurellaceae	Haemophilus	parainfluenzae
Cognition	w1	ASV_32	-0.0280153	-0.131268	Impairment	0.101882	Proteobacteria	Gammaproteobacteria	Enterobacteriales	Enterobacteriaceae	NA	NA
Cognition	w1	ASV_839	-0.0280153	-0.131268	Impairment	0.101882	Proteobacteria	Gammaproteobacteria	Enterobacteriales	Enterobacteriaceae	Enterobacter	NA
Cognition	w1	ASV_66	-0.0242195	-0.13202	Impairment	0.101882	Firmicutes	Negativicutes	Selenomonadales	Veillonellaceae	Veillonella	atypica
Cognition	w1	ASV_1700	-0.0292009	-0.131497	Impairment	0.101882	Proteobacteria	Gammaproteobacteria	Pseudomonadales	Pseudomonadaceae	Pseudomonas	putida/stutzeri/xanthomarina
Cognition	w1	ASV_1582	-0.0268708	-0.130686	Impairment	0.101882	Proteobacteria	Gammaproteobacteria	Pasteurellales	Pasteurellaceae	Haemophilus	influenzae/parainfluenzae
Cognition	w1	ASV_1346	-0.0211658	-0.137502	Impairment	0.101882	Firmicutes	Bacilli	Bacillales	Staphylococcaceae	Staphylococcus	NA
Cognition	w1	ASV_657	-0.0314468	-0.131838	Impairment	0.101882	Firmicutes	Bacilli	Bacillales	Staphylococcaceae	Staphylococcus	NA
Cognition	w1	ASV_1051	-0.029601	-0.130422	Impairment	0.101882	Proteobacteria	Gammaproteobacteria	Pasteurellales	Pasteurellaceae	Haemophilus	parainfluenzae
Cognition	w1	ASV_71	-0.026616	-0.134648	Impairment	0.101882	Proteobacteria	Gammaproteobacteria	Enterobacteriales	Enterobacteriaceae	Klebsiella	aerogenes/oxytoca/pneumoniae
Cognition	w1	ASV_2145	-0.0308973	-0.131256	Impairment	0.101882	Proteobacteria	Gammaproteobacteria	Enterobacteriales	Enterobacteriaceae	NA	NA
Cognition	w1	ASV_3430	-0.0308027	-0.131596	Impairment	0.101882	Proteobacteria	Alphaproteobacteria	Sphingomonadales	Sphingomonadaceae	Sphingomonas	kyeonggiensis/leidyi/pituitosa
Cognition	w1	ASV_1475	-0.0255157	-0.136836	Impairment	0.101882	Firmicutes	Bacilli	Bacillales	Staphylococcaceae	Staphylococcus	NA
Cognition	w1	ASV_3545	-0.0365984	-0.130729	Impairment	0.101882	Tenericutes	Mollicutes	Mycoplasmatales	Mycoplasmataceae	Ureaplasma	parvum/urealyticum
Cognition	w1	ASV_550	-0.0365403	-0.129725	Impairment	0.101882	Proteobacteria	Gammaproteobacteria	Pasteurellales	Pasteurellaceae	Haemophilus	influenzae/parainfluenzae
Cognition	w1	ASV_36	-0.0303653	-0.136075	Impairment	0.101882	Proteobacteria	Gammaproteobacteria	Pseudomonadales	Moraxellaceae	Acinetobacter	baumannii/calcoaceticus/junii/nosocomialis/oleivorans/pittii
Cognition	w1	ASV_3262	-0.0349788	-0.131849	Impairment	0.101882	Firmicutes	Bacilli	Bacillales	Staphylococcaceae	Staphylococcus	NA
Cognition	w1	ASV_1037	-0.361507	-0.362982	Impairment	0.101882	Firmicutes	Bacilli	Bacillales	Staphylococcaceae	Staphylococcus	NA
Cognition	w1	ASV_1948	-0.0360258	-0.13172	Impairment	0.101882	Proteobacteria	Gammaproteobacteria	Oceanospirillales	Halomonadaceae	Halomonas	NA
Cognition	w1	ASV_9	-0.582381	-0.583969	Impairment	0.101882	Firmicutes	Bacilli	Bacillales	Staphylococcaceae	Staphylococcus	epidermidis
Cognition	w1	ASV_3491	-0.0381727	-0.130491	Impairment	0.101882	Firmicutes	Bacilli	Bacillales	Staphylococcaceae	Staphylococcus	NA
Cognition	w1	ASV_1287	-0.0339854	-0.135494	Impairment	0.101882	Firmicutes	Bacilli	Bacillales	Staphylococcaceae	Staphylococcus	NA
Cognition	w1	ASV_79	-0.0405357	-0.130171	Impairment	0.101882	Actinobacteria	Actinobacteria	Propionibacteriales	Propionibacteriaceae	Cutibacterium	avidum
Cognition	w1	ASV_377	-0.040228	-0.130504	Impairment	0.101882	Firmicutes	Clostridia	Clostridiales	Lachnospiraceae	Agathobacter	NA
Cognition	w1	ASV_1228	-0.240224	-0.24947	Impairment	0.101882	Firmicutes	Bacilli	Lactobacillales	Lactobacillaceae	Lactobacillus	NA
Cognition	w1	ASV_3002	-0.0434314	-0.129832	Impairment	0.101882	Proteobacteria	Gammaproteobacteria	Enterobacteriales	Enterobacteriaceae	NA	NA
Cognition	w1	ASV_2867	-0.0424642	-0.130903	Impairment	0.101882	Firmicutes	Bacilli	Bacillales	Staphylococcaceae	Staphylococcus	epidermidis
Cognition	w1	ASV_2195	-0.0475198	-0.129413	Impairment	0.101882	Firmicutes	Clostridia	Clostridiales	Clostridiaceae_1	Clostridium_sensu_stricto_1	NA
Cognition	w1	ASV_1920	-0.0471192	-0.129895	Impairment	0.101882	Proteobacteria	Gammaproteobacteria	Enterobacteriales	Enterobacteriaceae	Escherichia/Shigella	NA
Cognition	w1	ASV_2369	-0.0470897	-0.128287	Impairment	0.101882	Firmicutes	Bacilli	Bacillales	Staphylococcaceae	Staphylococcus	NA
Cognition	w1	ASV_943	-0.0410982	-0.134321	Impairment	0.101882	Proteobacteria	Gammaproteobacteria	Pseudomonadales	Moraxellaceae	Acinetobacter	haemolyticus/johnsonii/junii
Cognition	w1	ASV_3304	-0.0491895	-0.12939	Impairment	0.101882	Firmicutes	Bacilli	Lactobacillales	Lactobacillaceae	Lactobacillus	reuteri
Cognition	w1	ASV_3471	-0.0384014	-0.138646	Impairment	0.101882	Fusobacteria	Fusobacteriia	Fusobacteriales	Leptotrichiaceae	Sneathia	NA
Cognition	w1	ASV_3119	-0.0519401	-0.129035	Impairment	0.101882	Firmicutes	Bacilli	Lactobacillales	Lactobacillaceae	Lactobacillus	reuteri
Cognition	w1	ASV_2833	-0.051248	-0.127836	Impairment	0.101882	Firmicutes	Bacilli	Bacillales	Staphylococcaceae	Staphylococcus	NA
Cognition	w1	ASV_3460	-0.0528878	-0.129162	Impairment	0.101882	Proteobacteria	Gammaproteobacteria	Enterobacteriales	Enterobacteriaceae	NA	NA
Cognition	w1	ASV_3348	-0.0547011	-0.127278	Impairment	0.101882	Firmicutes	Bacilli	Lactobacillales	Enterococcaceae	Enterococcus	NA
Cognition	w1	ASV_2449	-0.0536081	-0.128585	Impairment	0.101882	Proteobacteria	Gammaproteobacteria	Pseudomonadales	Pseudomonadaceae	Pseudomonas	putida/stutzeri/xanthomarina
Cognition	w1	ASV_159	-0.0514888	-0.128963	Impairment	0.101882	Firmicutes	Bacilli	Lactobacillales	Enterococcaceae	Enterococcus	faecalis
Cognition	w1	ASV_2909	-0.0485623	-0.13189	Impairment	0.101882	Tenericutes	Mollicutes	Mycoplasmatales	Mycoplasmataceae	Ureaplasma	parvum/urealyticum
Cognition	w1	ASV_2508	-0.0543489	-0.128938	Impairment	0.101882	Proteobacteria	Gammaproteobacteria	Enterobacteriales	Enterobacteriaceae	Escherichia/Shigella	coli/fergusonii/flexneri/sonnei
Cognition	w1	ASV_3254	-0.0427752	-0.137708	Impairment	0.101882	Firmicutes	Clostridia	Clostridiales	Peptostreptococcaceae	Peptostreptococcus	NA
Cognition	w1	ASV_2286	-0.0532183	-0.128146	Impairment	0.101882	Proteobacteria	Gammaproteobacteria	Enterobacteriales	Enterobacteriaceae	NA	NA
Cognition	w1	ASV_2917	-0.0558035	-0.128182	Impairment	0.101882	Proteobacteria	Gammaproteobacteria	Enterobacteriales	Enterobacteriaceae	Enterobacter	asburiae/cloacae/hormaechei/ludwigii/mori/soli/tabaci/xiangfangensis
Cognition	w1	ASV_1512	-0.0517768	-0.129663	Impairment	0.101882	Proteobacteria	Gammaproteobacteria	Betaproteobacteriales	Burkholderiaceae	Delftia	NA
Cognition	w1	ASV_2813	-0.0557841	-0.128529	Impairment	0.101882	Firmicutes	Bacilli	Lactobacillales	Lactobacillaceae	Lactobacillus	reuteri
Cognition	w1	ASV_2811	-0.0574921	-0.126768	Impairment	0.101882	Firmicutes	Bacilli	Bacillales	Staphylococcaceae	Staphylococcus	aureus/capitis/caprae/epidermidis/haemolyticus/warneri
Cognition	w1	ASV_2666	-0.0561978	-0.128142	Impairment	0.101882	Firmicutes	Bacilli	Lactobacillales	Lactobacillaceae	Lactobacillus	reuteri
Cognition	w1	ASV_3114	-0.0577055	-0.126938	Impairment	0.101882	Firmicutes	Bacilli	Lactobacillales	Enterococcaceae	NA	NA
Cognition	w1	ASV_2487	-0.0537275	-0.128609	Impairment	0.101882	Firmicutes	Bacilli	Lactobacillales	Enterococcaceae	Enterococcus	NA
Cognition	w1	ASV_3138	-0.0450783	-0.137207	Impairment	0.101882	Actinobacteria	Actinobacteria	Corynebacteriales	Corynebacteriaceae	Corynebacterium_1	NA
Cognition	w1	ASV_2801	-0.0571633	-0.128008	Impairment	0.101882	Proteobacteria	Gammaproteobacteria	Enterobacteriales	Enterobacteriaceae	NA	NA
Cognition	w1	ASV_2357	-0.0533004	-0.129453	Impairment	0.101882	Firmicutes	Bacilli	Bacillales	Bacillaceae	Bacillus	marmarensis/pseudofirmus
Cognition	w1	ASV_2453	-0.0546538	-0.12856	Impairment	0.101882	Firmicutes	Bacilli	Lactobacillales	Streptococcaceae	Streptococcus	agalactiae/pyogenes
Cognition	w1	ASV_624	-0.0560427	-0.1273	Impairment	0.101882	Firmicutes	Bacilli	Bacillales	Staphylococcaceae	Staphylococcus	NA
Cognition	w1	ASV_3077	-0.0462046	-0.136961	Impairment	0.101882	Fusobacteria	Fusobacteriia	Fusobacteriales	Leptotrichiaceae	Sneathia	amnii/sanguinegens
Cognition	w1	ASV_1240	-0.0542133	-0.129187	Impairment	0.101882	Proteobacteria	Gammaproteobacteria	Enterobacteriales	Enterobacteriaceae	NA	NA
Cognition	w1	ASV_1393	-0.0579074	-0.128452	Impairment	0.101882	Proteobacteria	Gammaproteobacteria	Enterobacteriales	Enterobacteriaceae	Escherichia/Shigella	coli/fergusonii/flexneri/sonnei
Cognition	w1	ASV_1199	-0.0555769	-0.128336	Impairment	0.101882	Firmicutes	Bacilli	Lactobacillales	Lactobacillaceae	Lactobacillus	brevis/casei/rhamnosus
Cognition	w1	ASV_1511	-0.0618526	-0.124556	Impairment	0.101882	Firmicutes	Bacilli	Bacillales	Staphylococcaceae	Staphylococcus	aureus/capitis/caprae/epidermidis/haemolyticus/warneri
Cognition	w1	ASV_1952	-0.0591796	-0.127861	Impairment	0.101882	Proteobacteria	Gammaproteobacteria	Pseudomonadales	Pseudomonadaceae	Pseudomonas	alcaliphila/mendocina/putida/stutzeri
Cognition	w1	ASV_419	-0.0565471	-0.128315	Impairment	0.101882	Actinobacteria	Actinobacteria	Propionibacteriales	Propionibacteriaceae	Cutibacterium	granulosum
Cognition	w1	ASV_2961	-0.0525285	-0.132382	Impairment	0.101882	Firmicutes	Clostridia	Clostridiales	Family_XI	Anaerococcus	nagyae
Cognition	w1	ASV_2284	-0.0616318	-0.127258	Impairment	0.101882	Firmicutes	Bacilli	Lactobacillales	Lactobacillaceae	Lactobacillus	reuteri
Cognition	w1	ASV_2793	-0.0548228	-0.131971	Impairment	0.101882	Firmicutes	Clostridia	Clostridiales	Family_XI	Anaerococcus	NA
Cognition	w1	ASV_2796	-0.0604627	-0.129023	Impairment	0.101882	Tenericutes	Mollicutes	Mycoplasmatales	Mycoplasmataceae	Ureaplasma	NA
Cognition	w1	ASV_1947	-0.0590744	-0.128113	Impairment	0.101882	Firmicutes	Bacilli	Bacillales	Bacillaceae	Bacillus	NA
Cognition	w1	ASV_1954	-0.0609518	-0.126734	Impairment	0.101882	Firmicutes	Bacilli	Bacillales	Staphylococcaceae	Staphylococcus	NA
Cognition	w1	ASV_1194	-0.0609534	-0.127637	Impairment	0.101882	Proteobacteria	Gammaproteobacteria	Enterobacteriales	Enterobacteriaceae	NA	NA
Cognition	w1	ASV_1450	-0.0609985	-0.127631	Impairment	0.101882	Proteobacteria	Gammaproteobacteria	Enterobacteriales	Enterobacteriaceae	NA	NA
Cognition	w1	ASV_1249	-0.0633069	-0.127698	Impairment	0.101882	Proteobacteria	Gammaproteobacteria	Enterobacteriales	Enterobacteriaceae	Escherichia/Shigella	albertii/boydii/coli/dysenteriae/fergusonii/flexneri/sonnei/vulneris
Cognition	w1	ASV_3374	-0.064717	-0.126402	Impairment	0.101882	Firmicutes	Bacilli	Lactobacillales	Enterococcaceae	NA	NA
Cognition	w1	ASV_2263	-0.0652906	-0.126053	Impairment	0.101882	Firmicutes	Bacilli	Lactobacillales	Enterococcaceae	NA	NA
Cognition	w1	ASV_1989	-0.0645596	-0.127035	Impairment	0.101882	Proteobacteria	Gammaproteobacteria	Enterobacteriales	Enterobacteriaceae	NA	NA
Cognition	w1	ASV_1949	-0.0649425	-0.126983	Impairment	0.101882	Firmicutes	Bacilli	Bacillales	Staphylococcaceae	Staphylococcus	NA
Cognition	w1	ASV_3260	-0.0657795	-0.12627	Impairment	0.101882	Firmicutes	Bacilli	Bacillales	Staphylococcaceae	Staphylococcus	aureus/capitis/caprae/epidermidis/haemolyticus/warneri
Cognition	w1	ASV_335	-0.0653023	-0.127414	Impairment	0.101882	Proteobacteria	Gammaproteobacteria	Enterobacteriales	Enterobacteriaceae	Escherichia/Shigella	albertii/boydii/coli/dysenteriae/fergusonii/flexneri/sonnei/vulneris
Cognition	w1	ASV_2041	-0.0670277	-0.125845	Impairment	0.101882	Firmicutes	Bacilli	Lactobacillales	Enterococcaceae	Enterococcus	NA
Cognition	w1	ASV_3143	-0.0668049	-0.126142	Impairment	0.101882	Firmicutes	Bacilli	Bacillales	Staphylococcaceae	Staphylococcus	argenteus/aureus/equorum/phage/schweitzeri/simiae
Cognition	w1	ASV_372	-0.067509	-0.125622	Impairment	0.101882	Firmicutes	Bacilli	Bacillales	Staphylococcaceae	Staphylococcus	aureus/pasteuri/warneri
Cognition	w1	ASV_2409	-0.0598388	-0.131449	Impairment	0.101882	Firmicutes	Bacilli	Bacillales	Staphylococcaceae	Staphylococcus	NA
Cognition	w1	ASV_1944	-0.0599206	-0.131434	Impairment	0.101882	Firmicutes	Bacilli	Bacillales	Staphylococcaceae	Staphylococcus	NA
Cognition	w1	ASV_44	-0.362597	-0.365836	Impairment	0.101882	Firmicutes	Bacilli	Lactobacillales	Enterococcaceae	Enterococcus	NA
Cognition	w1	ASV_2672	-0.0644605	-0.127301	Impairment	0.101882	Firmicutes	Bacilli	Bacillales	Staphylococcaceae	Staphylococcus	argenteus/aureus/equorum/phage/schweitzeri/simiae
Cognition	w1	ASV_1022	-0.0609058	-0.131245	Impairment	0.101882	Firmicutes	Bacilli	Lactobacillales	Streptococcaceae	Streptococcus	anginosus/cristatus/infantis/mitis/oralis/pneumoniae/pseudopneumoniae/sanguinis/timonensis
Cognition	w1	ASV_438	-0.0655737	-0.126705	Impairment	0.101882	Firmicutes	Bacilli	Lactobacillales	Streptococcaceae	Streptococcus	mitis/pneumoniae/pseudopneumoniae
Cognition	w1	ASV_1484	-0.0645445	-0.128349	Impairment	0.101882	Firmicutes	Bacilli	Bacillales	Staphylococcaceae	Staphylococcus	aureus/capitis/caprae/epidermidis/haemolyticus/warneri
Cognition	w1	ASV_2262	-0.0687841	-0.127782	Impairment	0.101882	Actinobacteria	Actinobacteria	Corynebacteriales	Corynebacteriaceae	Corynebacterium_1	aurimucosum/pseudogenitalium/tuberculostearicum
Cognition	w1	ASV_1373	-0.0702457	-0.126259	Impairment	0.101882	Proteobacteria	Gammaproteobacteria	Enterobacteriales	Enterobacteriaceae	NA	NA
Cognition	w1	ASV_3431	-0.0685417	-0.12665	Impairment	0.101882	Firmicutes	Bacilli	Lactobacillales	Lactobacillaceae	Lactobacillus	NA
Cognition	w1	ASV_1670	-0.0698684	-0.127535	Impairment	0.101882	Tenericutes	Mollicutes	Mycoplasmatales	Mycoplasmataceae	Ureaplasma	NA
Cognition	w1	ASV_3224	-0.0701339	-0.126428	Impairment	0.101882	Firmicutes	Bacilli	Bacillales	Staphylococcaceae	Staphylococcus	caprae/epidermidis
Cognition	w1	ASV_1877	-0.0716569	-0.127312	Impairment	0.101882	Firmicutes	Bacilli	Lactobacillales	Enterococcaceae	Enterococcus	NA
Cognition	w1	ASV_1794	-0.069826	-0.127514	Impairment	0.101882	Firmicutes	Bacilli	Bacillales	Staphylococcaceae	Staphylococcus	NA
Cognition	w1	ASV_1571	-0.0682302	-0.129817	Impairment	0.101882	Proteobacteria	Gammaproteobacteria	Pseudomonadales	Pseudomonadaceae	Pseudomonas	NA
Cognition	w1	ASV_106	-0.0729572	-0.125272	Impairment	0.101882	Actinobacteria	Actinobacteria	Corynebacteriales	Corynebacteriaceae	Corynebacterium_1	amycolatum/jeikeium/urealyticum/vitaeruminis
Cognition	w1	ASV_358	-0.0745058	-0.125789	Impairment	0.101882	Firmicutes	Clostridia	Clostridiales	Clostridiaceae_1	Clostridium_sensu_stricto_1	perfringens
Cognition	w1	ASV_2902	-0.0724601	-0.1261	Impairment	0.101882	Firmicutes	Bacilli	Lactobacillales	Streptococcaceae	Streptococcus	agalactiae/pyogenes
Cognition	w1	ASV_1198	-0.0742833	-0.126116	Impairment	0.101882	Proteobacteria	Gammaproteobacteria	Enterobacteriales	Enterobacteriaceae	NA	NA
Cognition	w1	ASV_1506	-0.0661983	-0.132398	Impairment	0.101882	Fusobacteria	Fusobacteriia	Fusobacteriales	Leptotrichiaceae	Sneathia	NA
Cognition	w1	ASV_1448	-0.0695465	-0.129555	Impairment	0.101882	Proteobacteria	Gammaproteobacteria	Pseudomonadales	Pseudomonadaceae	NA	NA
Cognition	w1	ASV_1632	-0.0764842	-0.124897	Impairment	0.101882	Bacteroidetes	Bacteroidia	Bacteroidales	Bacteroidaceae	Bacteroides	dorei/vulgatus
Cognition	w1	ASV_1440	-0.0748628	-0.12678	Impairment	0.101882	Firmicutes	Bacilli	Bacillales	Staphylococcaceae	Staphylococcus	aureus/capitis/caprae/epidermidis/haemolyticus/warneri
Cognition	w1	ASV_2318	-0.0775114	-0.124356	Impairment	0.101882	Firmicutes	Bacilli	Bacillales	Staphylococcaceae	Staphylococcus	NA
Cognition	w1	ASV_1925	-0.0751225	-0.125322	Impairment	0.101882	Tenericutes	Mollicutes	Mycoplasmatales	Mycoplasmataceae	Ureaplasma	urealyticum
Cognition	w1	ASV_1255	-0.270107	-0.279171	Impairment	0.101882	Firmicutes	Bacilli	Lactobacillales	Lactobacillaceae	Lactobacillus	NA
Cognition	w1	ASV_967	-0.0766059	-0.125765	Impairment	0.101882	Proteobacteria	Gammaproteobacteria	Enterobacteriales	Enterobacteriaceae	NA	NA
Cognition	w1	ASV_831	-0.0740133	-0.127585	Impairment	0.101882	Firmicutes	Negativicutes	Selenomonadales	Veillonellaceae	Veillonella	montpellierensis
Cognition	w1	ASV_1205	-0.0701433	-0.131456	Impairment	0.101882	Fusobacteria	Fusobacteriia	Fusobacteriales	Leptotrichiaceae	Sneathia	amnii/sanguinegens
Cognition	w1	ASV_611	-0.0791862	-0.1242	Impairment	0.101882	Firmicutes	Bacilli	Bacillales	Staphylococcaceae	Staphylococcus	haemolyticus
Cognition	w1	ASV_1196	-0.0702512	-0.13143	Impairment	0.101882	Fusobacteria	Fusobacteriia	Fusobacteriales	Leptotrichiaceae	Sneathia	amnii
Cognition	w1	ASV_723	-0.0734667	-0.128463	Impairment	0.101882	Firmicutes	Clostridia	Clostridiales	Family_XI	Anaerococcus	nagyae
Cognition	w1	ASV_881	-0.0718058	-0.131054	Impairment	0.101882	Firmicutes	Bacilli	Bacillales	Staphylococcaceae	Staphylococcus	epidermidis
Cognition	w1	ASV_132	-0.0776903	-0.125386	Impairment	0.101882	Firmicutes	Bacilli	Bacillales	Staphylococcaceae	Staphylococcus	caprae/epidermidis
Cognition	w1	ASV_1567	-0.0811501	-0.123903	Impairment	0.101882	Firmicutes	Bacilli	Bacillales	Staphylococcaceae	Staphylococcus	aureus/capitis/caprae/epidermidis/haemolyticus/warneri
Cognition	w1	ASV_688	-0.0763108	-0.127169	Impairment	0.101882	Firmicutes	Negativicutes	Selenomonadales	Veillonellaceae	Veillonella	montpellierensis
Cognition	w1	ASV_539	-0.0803707	-0.12482	Impairment	0.101882	Proteobacteria	Gammaproteobacteria	Enterobacteriales	Enterobacteriaceae	NA	NA
Cognition	w1	ASV_352	-0.0752926	-0.128395	Impairment	0.101882	Firmicutes	Bacilli	Lactobacillales	Streptococcaceae	Streptococcus	anginosus/cristatus/infantis/mitis/oralis/pneumoniae/pseudopneumoniae/sanguinis/timonensis
Cognition	w1	ASV_2011	-0.0775094	-0.126527	Impairment	0.101882	Firmicutes	Bacilli	Bacillales	Staphylococcaceae	Staphylococcus	aureus/capitis/caprae/epidermidis/haemolyticus/warneri
Cognition	w1	ASV_158	-0.0733256	-0.130685	Impairment	0.101882	Firmicutes	Clostridia	Clostridiales	Family_XI	Peptoniphilus	asaccharolyticus/grossensis/harei
Cognition	w1	ASV_412	-0.081188	-0.124707	Impairment	0.101882	Firmicutes	Bacilli	Lactobacillales	Lactobacillaceae	Lactobacillus	reuteri
Cognition	w1	ASV_74	-0.0796988	-0.12479	Impairment	0.101882	Firmicutes	Bacilli	Bacillales	Staphylococcaceae	Staphylococcus	aureus
Cognition	w1	ASV_758	-0.0818366	-0.12418	Impairment	0.101882	Bacteroidetes	Bacteroidia	Bacteroidales	Bacteroidaceae	Bacteroides	dorei/vulgatus
Cognition	w1	ASV_75	-0.0797582	-0.124782	Impairment	0.101882	Firmicutes	Bacilli	Bacillales	Staphylococcaceae	Staphylococcus	aureus
Cognition	w1	ASV_105	-0.0788773	-0.12566	Impairment	0.101882	Firmicutes	Bacilli	Bacillales	Staphylococcaceae	Staphylococcus	NA
Cognition	w1	ASV_534	-0.0783321	-0.126583	Impairment	0.101882	Firmicutes	Bacilli	Lactobacillales	Lactobacillaceae	Lactobacillus	acidophilus/casei/crispatus/gallinarum
Cognition	w1	ASV_138	-0.0803553	-0.12495	Impairment	0.101882	Firmicutes	Bacilli	Lactobacillales	Enterococcaceae	Enterococcus	faecalis
Cognition	w1	ASV_820	-0.0751879	-0.13023	Impairment	0.101882	Firmicutes	Bacilli	Lactobacillales	Aerococcaceae	Aerococcus	christensenii
Cognition	w1	ASV_387	-0.0779795	-0.127569	Impairment	0.101882	Firmicutes	Clostridia	Clostridiales	Family_XI	Anaerococcus	octavius
Cognition	w1	ASV_1407	-0.0807736	-0.124894	Impairment	0.101882	Actinobacteria	Actinobacteria	Bifidobacteriales	Bifidobacteriaceae	Bifidobacterium	adolescentis/animalis/dentium/faecale/longum/moukalabense/ruminantium/stercoris/tsurumiense
Cognition	w1	ASV_1140	-0.0836343	-0.123587	Impairment	0.101882	Firmicutes	Bacilli	Bacillales	Staphylococcaceae	Staphylococcus	NA
Cognition	w1	ASV_1612	-0.0798211	-0.126125	Impairment	0.101882	Firmicutes	Bacilli	Lactobacillales	Lactobacillaceae	Lactobacillus	crispatus/gasseri/helveticus/johnsonii/kefiranofaciens
Cognition	w1	ASV_721	-0.0811073	-0.124909	Impairment	0.101882	Firmicutes	Bacilli	Lactobacillales	Lactobacillaceae	Lactobacillus	brevis/casei/rhamnosus
Cognition	w1	ASV_141	-0.0835171	-0.124427	Impairment	0.101882	Proteobacteria	Gammaproteobacteria	Pseudomonadales	Pseudomonadaceae	Pseudomonas	putida/stutzeri/xanthomarina
Cognition	w1	ASV_80	-0.0833244	-0.12471	Impairment	0.101882	Proteobacteria	Gammaproteobacteria	Enterobacteriales	Enterobacteriaceae	Escherichia/Shigella	coli/fergusonii/flexneri/sonnei
Cognition	w1	ASV_392	-0.08367	-0.124671	Impairment	0.101882	Proteobacteria	Gammaproteobacteria	Enterobacteriales	Enterobacteriaceae	NA	NA
Cognition	w1	ASV_1602	-0.163951	-0.178065	Impairment	0.101882	Proteobacteria	Gammaproteobacteria	Betaproteobacteriales	Burkholderiaceae	Delftia	acidovorans/lacustris/tsuruhatensis
Cognition	w1	ASV_73	-0.044272	-0.153116	Impairment	0.101882	Bacteroidetes	Bacteroidia	Bacteroidales	Bacteroidaceae	Bacteroides	dorei/fragilis
Cognition	w1	ASV_207	-0.085354	-0.12341	Impairment	0.101882	Firmicutes	Bacilli	Bacillales	Staphylococcaceae	Staphylococcus	aureus/devriesei/epidermidis/haemolyticus
Cognition	w1	ASV_161	-0.0841385	-0.123811	Impairment	0.101882	Firmicutes	Bacilli	Bacillales	Staphylococcaceae	Staphylococcus	haemolyticus
Cognition	w1	ASV_34	-0.0835749	-0.124448	Impairment	0.101882	Proteobacteria	Gammaproteobacteria	Enterobacteriales	Enterobacteriaceae	NA	NA
Cognition	w1	ASV_55	-0.0842152	-0.124352	Impairment	0.101882	Proteobacteria	Gammaproteobacteria	Enterobacteriales	Enterobacteriaceae	NA	NA
Cognition	w1	ASV_181	-0.0861023	-0.123972	Impairment	0.101882	Proteobacteria	Gammaproteobacteria	Enterobacteriales	Enterobacteriaceae	NA	NA
Cognition	w1	ASV_498	-0.0816751	-0.127073	Impairment	0.101882	Firmicutes	Bacilli	Bacillales	Staphylococcaceae	Staphylococcus	NA
Cognition	w1	ASV_558	-0.0795936	-0.12914	Impairment	0.101882	Actinobacteria	Actinobacteria	Corynebacteriales	Corynebacteriaceae	Corynebacterium_1	NA
Cognition	w1	ASV_557	-0.0857627	-0.123839	Impairment	0.101882	Tenericutes	Mollicutes	Mycoplasmatales	Mycoplasmataceae	Ureaplasma	urealyticum
Cognition	w1	ASV_323	-0.083572	-0.128141	Impairment	0.101882	Actinobacteria	Actinobacteria	Corynebacteriales	Corynebacteriaceae	Corynebacterium_1	riegelii
Cognition	w1	ASV_276	-0.084496	-0.127907	Impairment	0.101882	Firmicutes	Clostridia	Clostridiales	Family_XI	Anaerococcus	prevotii/tetradius
Cognition	w1	ASV_1236	-0.198588	-0.203272	Impairment	0.101882	Actinobacteria	Actinobacteria	Propionibacteriales	Propionibacteriaceae	Cutibacterium	acnes/avidum
Cognition	w1	ASV_1145	-0.174639	-0.237878	Impairment	0.101882	Firmicutes	Bacilli	Bacillales	Staphylococcaceae	Staphylococcus	epidermidis
Cognition	w1	ASV_2751	-0.0539119	-0.161657	Impairment	0.101882	Firmicutes	Bacilli	Bacillales	Staphylococcaceae	Staphylococcus	NA
Cognition	w1	ASV_187	-0.0707403	-0.153164	Impairment	0.101882	Firmicutes	Bacilli	Lactobacillales	Lactobacillaceae	Lactobacillus	crispatus/gasseri/helveticus/johnsonii/kefiranofaciens
Cognition	w1	ASV_320	-0.0987061	-0.137869	Impairment	0.101882	Firmicutes	Bacilli	Bacillales	Staphylococcaceae	Staphylococcus	epidermidis/haemolyticus
Cognition	w1	ASV_19	-0.439888	-0.442029	Impairment	0.101882	Firmicutes	Bacilli	Bacillales	Staphylococcaceae	Staphylococcus	epidermidis
Cognition	w1	ASV_367	-0.112172	-0.15247	Impairment	0.101882	Tenericutes	Mollicutes	Mycoplasmatales	Mycoplasmataceae	Ureaplasma	parvum/urealyticum
Cognition	w1	ASV_1284	-0.268016	-0.277063	Impairment	0.101882	Firmicutes	Bacilli	Bacillales	Staphylococcaceae	Staphylococcus	epidermidis
Cognition	w1	ASV_1104	-0.218647	-0.222211	Impairment	0.101882	Proteobacteria	Gammaproteobacteria	Betaproteobacteriales	Burkholderiaceae	Delftia	acidovorans/lacustris/tsuruhatensis
Cognition	w1	ASV_3108	-0.0974038	-0.177923	Impairment	0.101882	Actinobacteria	Actinobacteria	Corynebacteriales	Nocardiaceae	Rhodococcus	baikonurensis/boritolerans/degradans/erythropolis/globerulus/hoagii/opacus/qingshengii/rhodochrous
Cognition	w1	ASV_1366	-0.115272	-0.16438	Impairment	0.101882	Tenericutes	Mollicutes	Mycoplasmatales	Mycoplasmataceae	Ureaplasma	parvum/urealyticum
Cognition	w1	ASV_2565	-0.102025	-0.178128	Impairment	0.101882	Proteobacteria	Gammaproteobacteria	Enterobacteriales	Enterobacteriaceae	Escherichia/Shigella	albertii/boydii/coli/dysenteriae/fergusonii/flexneri/sonnei/vulneris
Cognition	w1	ASV_1608	-0.103199	-0.178283	Impairment	0.101882	Firmicutes	Bacilli	Bacillales	Staphylococcaceae	Staphylococcus	aureus/capitis/caprae/epidermidis/haemolyticus/warneri
Cognition	w1	ASV_2040	-0.120524	-0.164632	Impairment	0.101882	Tenericutes	Mollicutes	Mycoplasmatales	Mycoplasmataceae	Ureaplasma	parvum/urealyticum
Cognition	w1	ASV_65	-0.127471	-0.161929	Impairment	0.101882	Proteobacteria	Gammaproteobacteria	Pseudomonadales	Pseudomonadaceae	Pseudomonas	alcaliphila/mendocina/putida/stutzeri
Cognition	w1	ASV_2413	-0.109858	-0.1745	Impairment	0.101882	Proteobacteria	Gammaproteobacteria	Betaproteobacteriales	Burkholderiaceae	Ralstonia	detusculanense/insidiosa/mannitolilytica/pickettii/solanacearum/syzygii
Cognition	w1	ASV_1883	-0.123786	-0.164256	Impairment	0.101882	Firmicutes	Bacilli	Bacillales	Staphylococcaceae	Staphylococcus	aureus/pasteuri/warneri
Cognition	w1	ASV_1325	-0.299236	-0.306629	Impairment	0.101882	Firmicutes	Bacilli	Lactobacillales	Lactobacillaceae	Lactobacillus	NA
Cognition	w1	ASV_2461	-0.111032	-0.175568	Impairment	0.101882	Firmicutes	Bacilli	Bacillales	Staphylococcaceae	Staphylococcus	NA
Cognition	w1	ASV_2029	-0.117981	-0.175034	Impairment	0.101882	Firmicutes	Bacilli	Bacillales	Staphylococcaceae	Staphylococcus	epidermidis/haemolyticus/hominis
Cognition	w1	ASV_429	-0.720813	-0.710598	Normal	0.101882	Firmicutes	Bacilli	Bacillales	Staphylococcaceae	Staphylococcus	NA
Cognition	w1	ASV_871	-0.126615	-0.168577	Impairment	0.101882	Tenericutes	Mollicutes	Mycoplasmatales	Mycoplasmataceae	Ureaplasma	parvum/urealyticum
Cognition	w1	ASV_1866	-0.122445	-0.176136	Impairment	0.101882	Firmicutes	Bacilli	Bacillales	Staphylococcaceae	Staphylococcus	NA
Cognition	w1	ASV_1372	-0.124654	-0.171669	Impairment	0.101882	Firmicutes	Bacilli	Bacillales	Planococcaceae	Lysinibacillus	fusiformis/mangiferihumi/sphaericus/varians
Cognition	w1	ASV_2404	-0.124481	-0.176092	Impairment	0.101882	Firmicutes	Bacilli	Lactobacillales	Lactobacillaceae	Lactobacillus	reuteri/vaginalis
Cognition	w1	ASV_930	-0.131504	-0.169817	Impairment	0.101882	Firmicutes	Bacilli	Bacillales	Staphylococcaceae	Staphylococcus	aureus/capitis/caprae/epidermidis/haemolyticus/warneri
Cognition	w1	ASV_386	-0.133215	-0.1684	Impairment	0.101882	Tenericutes	Mollicutes	Mycoplasmatales	Mycoplasmataceae	Ureaplasma	parvum/urealyticum
Cognition	w1	ASV_636	-0.134451	-0.166554	Impairment	0.101882	Tenericutes	Mollicutes	Mycoplasmatales	Mycoplasmataceae	Ureaplasma	parvum/urealyticum
Cognition	w1	ASV_577	-0.131432	-0.171994	Impairment	0.101882	Firmicutes	Bacilli	Lactobacillales	Enterococcaceae	Enterococcus	NA
Cognition	w1	ASV_1080	-0.13892	-0.170278	Impairment	0.101882	Firmicutes	Bacilli	Bacillales	Staphylococcaceae	Staphylococcus	aureus/capitis/caprae/epidermidis/haemolyticus/warneri
Cognition	w1	ASV_441	-0.140524	-0.173107	Impairment	0.101882	Proteobacteria	Gammaproteobacteria	Enterobacteriales	Enterobacteriaceae	Enterobacter	asburiae/cloacae/hormaechei/ludwigii/mori/soli/tabaci/xiangfangensis
Cognition	w1	ASV_1149	-0.136858	-0.172855	Impairment	0.101882	Firmicutes	Bacilli	Lactobacillales	Lactobacillaceae	Lactobacillus	NA
Cognition	w1	ASV_1	-0.473328	0.677003	Normal	0.101882	Firmicutes	Bacilli	Bacillales	Staphylococcaceae	Staphylococcus	aureus/capitis/caprae/epidermidis/haemolyticus/warneri
Cognition	w1	ASV_1639	-0.139625	-0.172554	Impairment	0.101882	Actinobacteria	Actinobacteria	Bifidobacteriales	Bifidobacteriaceae	Bifidobacterium	adolescentis/animalis/dentium/faecale/longum/moukalabense/ruminantium/stercoris/tsurumiense
Cognition	w1	ASV_319	-0.146092	-0.18309	Impairment	0.101882	Tenericutes	Mollicutes	Mycoplasmatales	Mycoplasmataceae	Ureaplasma	parvum/urealyticum
Cognition	w1	ASV_18	-0.152345	-0.155382	Impairment	0.101882	Firmicutes	Bacilli	Lactobacillales	Streptococcaceae	Streptococcus	mitis/pneumoniae/pseudopneumoniae
Cognition	w1	ASV_1301	-0.148377	-0.15315	Impairment	0.101882	Firmicutes	Bacilli	Lactobacillales	Enterococcaceae	Enterococcus	NA
Cognition	w1	ASV_53	-0.159628	-0.189943	Impairment	0.101882	Firmicutes	Bacilli	Bacillales	Staphylococcaceae	Staphylococcus	aureus/devriesei/epidermidis/haemolyticus
Cognition	w1	ASV_2254	-0.159148	-0.19517	Impairment	0.101882	Firmicutes	Bacilli	Bacillales	Staphylococcaceae	Staphylococcus	aureus/pasteuri/warneri
Cognition	w1	ASV_556	-0.575882	-0.56956	Normal	0.101882	Firmicutes	Bacilli	Bacillales	Staphylococcaceae	Staphylococcus	NA
Cognition	w1	ASV_3488	-0.148713	-0.154936	Impairment	0.101882	Firmicutes	Bacilli	Lactobacillales	Lactobacillaceae	Lactobacillus	NA
Cognition	w1	ASV_823	-0.156858	-0.162208	Impairment	0.101882	Firmicutes	Bacilli	Bacillales	Staphylococcaceae	Staphylococcus	argenteus/aureus/equorum/phage/schweitzeri/simiae
Cognition	w1	ASV_296	-0.187681	-0.210001	Impairment	0.101882	Firmicutes	Bacilli	Lactobacillales	Lactobacillaceae	Lactobacillus	reuteri
Cognition	w1	ASV_101	-0.286472	-0.291837	Impairment	0.101882	Firmicutes	Bacilli	Bacillales	Staphylococcaceae	Staphylococcus	epidermidis/haemolyticus/hominis
Cognition	w1	ASV_480	-0.360253	-0.3612	Impairment	0.101882	Firmicutes	Bacilli	Bacillales	Staphylococcaceae	Staphylococcus	aureus/capitis/caprae/epidermidis/haemolyticus/warneri
Cognition	w1	ASV_1556	-0.213841	-0.218751	Impairment	0.101882	Firmicutes	Bacilli	Bacillales	Staphylococcaceae	Staphylococcus	NA
Cognition	w1	ASV_107	-0.244633	-0.247134	Impairment	0.101882	Actinobacteria	Actinobacteria	Propionibacteriales	Propionibacteriaceae	Cutibacterium	acnes/avidum
Cognition	w1	ASV_26	-0.381632	-0.379556	Normal	0.101882	Firmicutes	Bacilli	Bacillales	Staphylococcaceae	Staphylococcus	aureus/capitis/caprae/epidermidis/haemolyticus/warneri
Cognition	w1	ASV_122	-0.27619	-0.277048	Impairment	0.101882	Firmicutes	Bacilli	Bacillales	Staphylococcaceae	Staphylococcus	aureus/pasteuri/warneri
Cognition	w2	ASV_1228	-0.180505	-0.281848	Impairment	0.101882	Firmicutes	Bacilli	Lactobacillales	Lactobacillaceae	Lactobacillus	NA
Cognition	w2	ASV_1920	-0.165068	-0.219268	Impairment	0.101882	Proteobacteria	Gammaproteobacteria	Enterobacteriales	Enterobacteriaceae	Escherichia/Shigella	NA
Cognition	w2	ASV_42	-0.125923	-0.202764	Impairment	0.101882	Proteobacteria	Gammaproteobacteria	Enterobacteriales	Enterobacteriaceae	Klebsiella	aerogenes/granulomatis/oxytoca/pneumoniae/quasipneumoniae/variicola
Cognition	w2	ASV_607	-0.147791	-0.174303	Impairment	0.101882	Firmicutes	Bacilli	Lactobacillales	Enterococcaceae	Enterococcus	NA
Cognition	w2	ASV_18	-0.127363	-0.161116	Impairment	0.101882	Firmicutes	Bacilli	Lactobacillales	Streptococcaceae	Streptococcus	mitis/pneumoniae/pseudopneumoniae
Cognition	w2	ASV_943	-0.0481342	-0.146421	Impairment	0.101882	Proteobacteria	Gammaproteobacteria	Pseudomonadales	Moraxellaceae	Acinetobacter	haemolyticus/johnsonii/junii
Cognition	w2	ASV_421	-0.0565648	-0.143582	Impairment	0.101882	Firmicutes	Bacilli	Lactobacillales	Enterococcaceae	Enterococcus	faecalis
Cognition	w2	ASV_1022	-0.060819	-0.142116	Impairment	0.101882	Firmicutes	Bacilli	Lactobacillales	Streptococcaceae	Streptococcus	anginosus/cristatus/infantis/mitis/oralis/pneumoniae/pseudopneumoniae/sanguinis/timonensis
Cognition	w2	ASV_3002	-0.0396679	-0.144865	Impairment	0.101882	Proteobacteria	Gammaproteobacteria	Enterobacteriales	Enterobacteriaceae	NA	NA
Cognition	w2	ASV_2145	-0.0486865	-0.142363	Impairment	0.101882	Proteobacteria	Gammaproteobacteria	Enterobacteriales	Enterobacteriaceae	NA	NA
Cognition	w2	ASV_2867	-0.0792377	-0.146413	Impairment	0.101882	Firmicutes	Bacilli	Bacillales	Staphylococcaceae	Staphylococcus	epidermidis
Cognition	w2	ASV_153	-0.0881705	-0.133808	Impairment	0.101882	Proteobacteria	Gammaproteobacteria	Enterobacteriales	Enterobacteriaceae	Enterobacter	asburiae/cloacae
Cognition	w2	ASV_419	-0.0835439	-0.134139	Impairment	0.101882	Actinobacteria	Actinobacteria	Propionibacteriales	Propionibacteriaceae	Cutibacterium	granulosum
Cognition	w2	ASV_828	-0.07102	-0.136146	Impairment	0.101882	Proteobacteria	Gammaproteobacteria	Enterobacteriales	Enterobacteriaceae	Escherichia/Shigella	albertii/boydii/coli/dysenteriae/fergusonii/flexneri/sonnei/vulneris
Cognition	w2	ASV_1223	-0.0938937	-0.138035	Impairment	0.101882	Proteobacteria	Gammaproteobacteria	Enterobacteriales	Enterobacteriaceae	Escherichia/Shigella	coli/fergusonii/flexneri
Cognition	w2	ASV_48	-0.0903223	-0.13947	Impairment	0.101882	Proteobacteria	Gammaproteobacteria	Enterobacteriales	Enterobacteriaceae	Klebsiella	aerogenes/oxytoca/pneumoniae/variicola
Cognition	w2	ASV_38	-0.0904958	-0.13937	Impairment	0.101882	Proteobacteria	Gammaproteobacteria	Enterobacteriales	Enterobacteriaceae	Enterobacter	asburiae/cloacae/hormaechei/ludwigii/mori/soli/tabaci/xiangfangensis
Cognition	w2	ASV_1563	-0.0942828	-0.137135	Impairment	0.101882	Firmicutes	Bacilli	Bacillales	Staphylococcaceae	Staphylococcus	epidermidis
Cognition	w2	ASV_80	-0.0247517	-0.16534	Impairment	0.101882	Proteobacteria	Gammaproteobacteria	Enterobacteriales	Enterobacteriaceae	Escherichia/Shigella	coli/fergusonii/flexneri/sonnei
Cognition	w2	ASV_105	-0.102113	-0.13268	Impairment	0.101882	Firmicutes	Bacilli	Bacillales	Staphylococcaceae	Staphylococcus	NA
Cognition	w2	ASV_644	-0.101039	-0.132474	Impairment	0.101882	Proteobacteria	Gammaproteobacteria	Enterobacteriales	Enterobacteriaceae	NA	NA
Cognition	w2	ASV_126	-0.105501	-0.129589	Impairment	0.101882	Proteobacteria	Gammaproteobacteria	Enterobacteriales	Enterobacteriaceae	NA	NA
Cognition	w2	ASV_90	-0.105573	-0.129541	Impairment	0.101882	Proteobacteria	Gammaproteobacteria	Enterobacteriales	Enterobacteriaceae	NA	NA
Cognition	w2	ASV_22	-0.107421	-0.128303	Impairment	0.101882	Proteobacteria	Gammaproteobacteria	Enterobacteriales	Enterobacteriaceae	NA	NA
Cognition	w2	ASV_56	-0.236427	-0.270954	Impairment	0.101882	Proteobacteria	Gammaproteobacteria	Enterobacteriales	Enterobacteriaceae	Enterobacter	asburiae/cancerogenus/cloacae/hormaechei/ludwigii
Cognition	w2	ASV_85	-0.123922	-0.155661	Impairment	0.101882	Proteobacteria	Gammaproteobacteria	Enterobacteriales	Enterobacteriaceae	Klebsiella	pneumoniae
Cognition	w2	ASV_55	-0.179783	-0.238132	Impairment	0.101882	Proteobacteria	Gammaproteobacteria	Enterobacteriales	Enterobacteriaceae	NA	NA
Cognition	w2	ASV_1325	-0.230889	-0.299561	Impairment	0.101882	Firmicutes	Bacilli	Lactobacillales	Lactobacillaceae	Lactobacillus	NA
Cognition	w2	ASV_3	-0.369001	-0.367284	Normal	0.101882	Proteobacteria	Gammaproteobacteria	Enterobacteriales	Enterobacteriaceae	Escherichia/Shigella	albertii/boydii/coli/dysenteriae/fergusonii/flexneri/sonnei/vulneris
Cognition	w2	ASV_352	-0.146174	-0.168076	Impairment	0.101882	Firmicutes	Bacilli	Lactobacillales	Streptococcaceae	Streptococcus	anginosus/cristatus/infantis/mitis/oralis/pneumoniae/pseudopneumoniae/sanguinis/timonensis
Cognition	w2	ASV_34	-0.151125	-0.183113	Impairment	0.101882	Proteobacteria	Gammaproteobacteria	Enterobacteriales	Enterobacteriaceae	NA	NA
Cognition	w2	ASV_2197	-0.121626	-0.185546	Impairment	0.101882	Proteobacteria	Gammaproteobacteria	Enterobacteriales	Enterobacteriaceae	Klebsiella	NA
Cognition	w2	ASV_9	-0.412429	-0.422885	Impairment	0.101882	Firmicutes	Bacilli	Bacillales	Staphylococcaceae	Staphylococcus	epidermidis
Cognition	w2	ASV_1255	-0.231256	-0.302457	Impairment	0.101882	Firmicutes	Bacilli	Lactobacillales	Lactobacillaceae	Lactobacillus	NA
Cognition	w2	ASV_233	-0.527212	-0.554628	Impairment	0.101882	Actinobacteria	Actinobacteria	Corynebacteriales	Corynebacteriaceae	Corynebacterium_1	aurimucosum/pseudogenitalium/tuberculostearicum
Cognition	w2	ASV_486	-0.512225	-0.559914	Impairment	0.101882	Proteobacteria	Gammaproteobacteria	Betaproteobacteriales	Burkholderiaceae	Delftia	acidovorans/lacustris/tsuruhatensis
Cognition	w2	ASV_1766	-0.22864	-0.302807	Impairment	0.101882	Firmicutes	Bacilli	Lactobacillales	Lactobacillaceae	Lactobacillus	NA
Cognition	w2	ASV_1240	-0.114461	-0.182329	Impairment	0.101882	Proteobacteria	Gammaproteobacteria	Enterobacteriales	Enterobacteriaceae	NA	NA
Cognition	w2	ASV_14	-0.320462	-0.356414	Impairment	0.101882	Proteobacteria	Gammaproteobacteria	Enterobacteriales	Enterobacteriaceae	Klebsiella	aerogenes/oxytoca/pneumoniae/variicola
Cognition	w2	ASV_973	-0.127138	-0.182885	Impairment	0.101882	Firmicutes	Bacilli	Lactobacillales	Lactobacillaceae	Lactobacillus	NA
Cognition	w2	ASV_334	-0.136975	-0.18508	Impairment	0.101882	Proteobacteria	Gammaproteobacteria	Enterobacteriales	Enterobacteriaceae	Klebsiella	oxytoca/pneumoniae
Cognition	w2	ASV_15	-0.242158	-0.281007	Impairment	0.101882	Proteobacteria	Gammaproteobacteria	Enterobacteriales	Enterobacteriaceae	Klebsiella	aerogenes/oxytoca/pneumoniae
Cognition	w2	ASV_426	-0.124758	-0.189597	Impairment	0.101882	Proteobacteria	Gammaproteobacteria	Enterobacteriales	Enterobacteriaceae	Klebsiella	granulomatis/pneumoniae
Cognition	w2	ASV_518	-0.155377	-0.176758	Impairment	0.101882	Proteobacteria	Gammaproteobacteria	Enterobacteriales	Enterobacteriaceae	Escherichia/Shigella	NA
Cognition	w2	ASV_177	-0.136805	-0.184766	Impairment	0.101882	Proteobacteria	Gammaproteobacteria	Enterobacteriales	Enterobacteriaceae	Klebsiella	granulomatis/pneumoniae
Cognition	w2	ASV_13	-0.20703	-0.420545	Impairment	0.101882	Firmicutes	Bacilli	Lactobacillales	Lactobacillaceae	Lactobacillus	reuteri
Cognition	w2	ASV_7	0.265368	0.0870322	Impairment	0.101882	Firmicutes	Bacilli	Bacillales	Staphylococcaceae	Staphylococcus	epidermidis
Cognition	w2	ASV_161	-0.143021	-0.178157	Impairment	0.101882	Firmicutes	Bacilli	Bacillales	Staphylococcaceae	Staphylococcus	haemolyticus
Cognition	w2	ASV_132	-0.158603	-0.176536	Impairment	0.101882	Firmicutes	Bacilli	Bacillales	Staphylococcaceae	Staphylococcus	caprae/epidermidis
Cognition	w2	ASV_2297	-0.150545	-0.179095	Impairment	0.101882	Actinobacteria	Actinobacteria	Corynebacteriales	Corynebacteriaceae	Corynebacterium_1	aurimucosum
Cognition	w2	ASV_313	-0.137639	-0.178294	Impairment	0.101882	Firmicutes	Bacilli	Bacillales	Staphylococcaceae	Staphylococcus	aureus
Cognition	w2	ASV_241	-0.131084	-0.185331	Impairment	0.101882	Proteobacteria	Gammaproteobacteria	Enterobacteriales	Enterobacteriaceae	Klebsiella	oxytoca/pneumoniae
Cognition	w2	ASV_1229	-0.23475	-0.277431	Impairment	0.101882	Firmicutes	Bacilli	Lactobacillales	Enterococcaceae	Enterococcus	NA
Cognition	w2	ASV_919	-0.164917	-0.214394	Impairment	0.101882	Firmicutes	Bacilli	Lactobacillales	Lactobacillaceae	Lactobacillus	NA
Cognition	w2	ASV_624	-0.203048	-0.22759	Impairment	0.101882	Firmicutes	Bacilli	Bacillales	Staphylococcaceae	Staphylococcus	NA
Cognition	w2	ASV_5	-0.192397	-0.198494	Impairment	0.101882	Firmicutes	Bacilli	Lactobacillales	Lactobacillaceae	Lactobacillus	fermentum/gasseri/reuteri/vaginalis
Cognition	w2	ASV_657	-0.168756	-0.198706	Impairment	0.101882	Firmicutes	Bacilli	Bacillales	Staphylococcaceae	Staphylococcus	NA
Cognition	w2	ASV_11	-0.442415	-0.450963	Impairment	0.101882	Proteobacteria	Gammaproteobacteria	Enterobacteriales	Enterobacteriaceae	NA	NA
Cognition	w2	ASV_3203	-0.189366	-0.26862	Impairment	0.101882	Actinobacteria	Actinobacteria	Corynebacteriales	Corynebacteriaceae	Corynebacterium_1	NA
Cognition	w2	ASV_17	-0.843585	-0.849534	Impairment	0.101882	Firmicutes	Bacilli	Lactobacillales	Lactobacillaceae	Lactobacillus	reuteri
Cognition	w2	ASV_672	-0.208399	-0.281488	Impairment	0.101882	Proteobacteria	Alphaproteobacteria	Sphingomonadales	Sphingomonadaceae	Sphingomonas	kyeonggiensis/leidyi/pituitosa
Cognition	w2	ASV_98	-0.17138	-0.209465	Impairment	0.101882	Proteobacteria	Gammaproteobacteria	Enterobacteriales	Enterobacteriaceae	Klebsiella	pneumoniae/variicola
Cognition	w2	ASV_1708	-0.250348	-0.263905	Impairment	0.101882	Firmicutes	Bacilli	Bacillales	Staphylococcaceae	Staphylococcus	NA
Cognition	w2	ASV_16	-0.309301	-0.2477	Normal	0.101882	Firmicutes	Bacilli	Lactobacillales	Lactobacillaceae	Lactobacillus	reuteri
Cognition	w2	ASV_2	-0.254163	-0.278345	Impairment	0.101882	Firmicutes	Bacilli	Lactobacillales	Enterococcaceae	Enterococcus	NA
Cognition	w2	ASV_2751	-0.185465	-0.207255	Impairment	0.101882	Firmicutes	Bacilli	Bacillales	Staphylococcaceae	Staphylococcus	NA
Cognition	w2	ASV_1512	-0.147133	-0.217864	Impairment	0.101882	Proteobacteria	Gammaproteobacteria	Betaproteobacteriales	Burkholderiaceae	Delftia	NA
Cognition	w2	ASV_703	-0.206133	-0.238483	Impairment	0.101882	Firmicutes	Bacilli	Lactobacillales	Lactobacillaceae	Lactobacillus	NA
Cognition	w2	ASV_317	-0.291493	-0.296825	Impairment	0.101882	Firmicutes	Bacilli	Bacillales	Staphylococcaceae	Staphylococcus	NA
Cognition	w2	ASV_1037	-0.414459	-0.454892	Impairment	0.101882	Firmicutes	Bacilli	Bacillales	Staphylococcaceae	Staphylococcus	NA
Cognition	w2	ASV_865	-0.205135	-0.239885	Impairment	0.101882	Firmicutes	Bacilli	Lactobacillales	Lactobacillaceae	Lactobacillus	reuteri
Cognition	w2	ASV_33	-0.353416	-0.369711	Impairment	0.101882	Proteobacteria	Gammaproteobacteria	Enterobacteriales	Enterobacteriaceae	Enterobacter	asburiae/cloacae/hormaechei/ludwigii/mori/soli/tabaci/xiangfangensis
Cognition	w2	ASV_196	-0.490086	-0.495849	Impairment	0.101882	Firmicutes	Bacilli	Bacillales	Staphylococcaceae	Staphylococcus	lugdunensis
Cognition	w2	ASV_107	-0.416625	-0.426784	Impairment	0.101882	Actinobacteria	Actinobacteria	Propionibacteriales	Propionibacteriaceae	Cutibacterium	acnes/avidum
Cognition	w2	ASV_92	-0.184804	-0.213801	Impairment	0.101882	Firmicutes	Bacilli	Bacillales	Staphylococcaceae	Staphylococcus	NA
Cognition	w2	ASV_2828	-0.07934	-0.168382	Impairment	0.101882	Firmicutes	Bacilli	Bacillales	Staphylococcaceae	Staphylococcus	epidermidis
Cognition	w2	ASV_527	-0.186742	-0.235623	Impairment	0.101882	Firmicutes	Bacilli	Bacillales	Staphylococcaceae	Staphylococcus	NA
Cognition	w2	ASV_469	-0.112417	-0.158457	Impairment	0.101882	Proteobacteria	Gammaproteobacteria	Enterobacteriales	Enterobacteriaceae	Klebsiella	pneumoniae/variicola
Cognition	w2	ASV_438	-0.168922	-0.196928	Impairment	0.101882	Firmicutes	Bacilli	Lactobacillales	Streptococcaceae	Streptococcus	mitis/pneumoniae/pseudopneumoniae
Cognition	w2	ASV_8	-0.968063	-0.150916	Normal	0.101882	Firmicutes	Bacilli	Lactobacillales	Lactobacillaceae	Lactobacillus	reuteri
Cognition	w2	ASV_2369	-0.134974	-0.210033	Impairment	0.101882	Firmicutes	Bacilli	Bacillales	Staphylococcaceae	Staphylococcus	NA
Cognition	w2	ASV_753	-0.403525	-0.386101	Normal	0.101882	Firmicutes	Bacilli	Lactobacillales	Enterococcaceae	Enterococcus	NA
Cognition	w2	ASV_577	-0.260656	-0.270118	Impairment	0.101882	Firmicutes	Bacilli	Lactobacillales	Enterococcaceae	Enterococcus	NA
Cognition	w2	ASV_3127	-0.0519766	-0.140434	Impairment	0.101882	Firmicutes	Bacilli	Bacillales	Staphylococcaceae	Staphylococcus	NA
Cognition	w2	ASV_106	-0.345305	-0.352854	Impairment	0.101882	Actinobacteria	Actinobacteria	Corynebacteriales	Corynebacteriaceae	Corynebacterium_1	amycolatum/jeikeium/urealyticum/vitaeruminis
Cognition	w2	ASV_65	-0.149426	-0.165895	Impairment	0.101882	Proteobacteria	Gammaproteobacteria	Pseudomonadales	Pseudomonadaceae	Pseudomonas	alcaliphila/mendocina/putida/stutzeri
Cognition	w2	ASV_1145	-0.260178	-0.269007	Impairment	0.101882	Firmicutes	Bacilli	Bacillales	Staphylococcaceae	Staphylococcus	epidermidis
Cognition	w2	ASV_1602	-0.0741764	-0.149844	Impairment	0.101882	Proteobacteria	Gammaproteobacteria	Betaproteobacteriales	Burkholderiaceae	Delftia	acidovorans/lacustris/tsuruhatensis
Cognition	w2	ASV_913	-0.0767135	-0.136052	Impairment	0.101882	Firmicutes	Bacilli	Lactobacillales	Streptococcaceae	Streptococcus	anginosus/milleri/mitis
Cognition	w2	ASV_503	-0.265041	-0.271499	Impairment	0.101882	Firmicutes	Bacilli	Bacillales	Staphylococcaceae	Staphylococcus	aureus/capitis/caprae/epidermidis/haemolyticus/warneri
Cognition	w2	ASV_3538	-0.0828971	-0.141133	Impairment	0.101882	Firmicutes	Bacilli	Lactobacillales	Lactobacillaceae	Lactobacillus	NA
Cognition	w2	ASV_3320	-0.0866757	-0.139527	Impairment	0.101882	Firmicutes	Bacilli	Lactobacillales	Lactobacillaceae	Lactobacillus	NA
Cognition	w2	ASV_319	-0.0880673	-0.133648	Impairment	0.101882	Tenericutes	Mollicutes	Mycoplasmatales	Mycoplasmataceae	Ureaplasma	parvum/urealyticum
Cognition	w2	ASV_66	-0.165199	-0.194016	Impairment	0.101882	Firmicutes	Negativicutes	Selenomonadales	Veillonellaceae	Veillonella	atypica
Cognition	w2	ASV_387	-0.0920191	-0.137173	Impairment	0.101882	Firmicutes	Clostridia	Clostridiales	Family_XI	Anaerococcus	octavius
Cognition	w2	ASV_2195	-0.0931126	-0.13464	Impairment	0.101882	Firmicutes	Clostridia	Clostridiales	Clostridiaceae_1	Clostridium_sensu_stricto_1	NA
Cognition	w2	ASV_1199	-0.0966353	-0.129872	Impairment	0.101882	Firmicutes	Bacilli	Lactobacillales	Lactobacillaceae	Lactobacillus	brevis/casei/rhamnosus
Cognition	w2	ASV_1700	-0.0975769	-0.134884	Impairment	0.101882	Proteobacteria	Gammaproteobacteria	Pseudomonadales	Pseudomonadaceae	Pseudomonas	putida/stutzeri/xanthomarina
Cognition	w2	ASV_316	-0.102501	-0.133221	Impairment	0.101882	Bacteroidetes	Bacteroidia	Bacteroidales	Prevotellaceae	Prevotella	bivia
Cognition	w2	ASV_1738	-0.103814	-0.132312	Impairment	0.101882	Proteobacteria	Gammaproteobacteria	Pasteurellales	Pasteurellaceae	Haemophilus	parainfluenzae
Cognition	w2	ASV_1051	-0.104452	-0.131861	Impairment	0.101882	Proteobacteria	Gammaproteobacteria	Pasteurellales	Pasteurellaceae	Haemophilus	parainfluenzae
Cognition	w2	ASV_141	-0.105836	-0.129545	Impairment	0.101882	Proteobacteria	Gammaproteobacteria	Pseudomonadales	Pseudomonadaceae	Pseudomonas	putida/stutzeri/xanthomarina
Cognition	w2	ASV_138	-0.106039	-0.130185	Impairment	0.101882	Firmicutes	Bacilli	Lactobacillales	Enterococcaceae	Enterococcus	faecalis
Cognition	w2	ASV_550	-0.105402	-0.131182	Impairment	0.101882	Proteobacteria	Gammaproteobacteria	Pasteurellales	Pasteurellaceae	Haemophilus	influenzae/parainfluenzae
Cognition	w2	ASV_75	-0.106784	-0.125641	Impairment	0.101882	Firmicutes	Bacilli	Bacillales	Staphylococcaceae	Staphylococcus	aureus
Cognition	w2	ASV_358	-0.106631	-0.127819	Impairment	0.101882	Firmicutes	Clostridia	Clostridiales	Clostridiaceae_1	Clostridium_sensu_stricto_1	perfringens
Cognition	w2	ASV_74	-0.106969	-0.125563	Impairment	0.101882	Firmicutes	Bacilli	Bacillales	Staphylococcaceae	Staphylococcus	aureus
Cognition	w2	ASV_19	0.14814	0.0743515	Impairment	0.101882	Firmicutes	Bacilli	Bacillales	Staphylococcaceae	Staphylococcus	epidermidis
Cognition	w2	ASV_23	-0.120384	-0.137269	Impairment	0.101882	Firmicutes	Clostridia	Clostridiales	Clostridiaceae_1	Clostridium_sensu_stricto_1	perfringens/thermophilus
Cognition	w2	ASV_305	-0.281662	-0.299591	Impairment	0.101882	Firmicutes	Bacilli	Lactobacillales	Enterococcaceae	Enterococcus	NA
Cognition	w2	ASV_26	-0.237232	-0.265054	Impairment	0.101882	Firmicutes	Bacilli	Bacillales	Staphylococcaceae	Staphylococcus	aureus/capitis/caprae/epidermidis/haemolyticus/warneri
Cognition	w2	ASV_3022	-0.132236	-0.170475	Impairment	0.101882	Firmicutes	Bacilli	Bacillales	Staphylococcaceae	Staphylococcus	NA
Cognition	w2	ASV_348	-0.348355	-0.35767	Impairment	0.101882	Actinobacteria	Actinobacteria	Corynebacteriales	Corynebacteriaceae	Corynebacterium_1	aurimucosum
Cognition	w2	ASV_53	-0.377097	-0.386494	Impairment	0.101882	Firmicutes	Bacilli	Bacillales	Staphylococcaceae	Staphylococcus	aureus/devriesei/epidermidis/haemolyticus
Cognition	w2	ASV_1106	-0.237864	-0.262183	Impairment	0.101882	Firmicutes	Bacilli	Bacillales	Staphylococcaceae	Staphylococcus	NA
Cognition	w2	ASV_429	-0.875479	-0.0974965	Normal	0.101882	Firmicutes	Bacilli	Bacillales	Staphylococcaceae	Staphylococcus	NA
Cognition	w2	ASV_367	-0.148769	-0.169524	Impairment	0.101882	Tenericutes	Mollicutes	Mycoplasmatales	Mycoplasmataceae	Ureaplasma	parvum/urealyticum
Cognition	w2	ASV_723	-0.15657	-0.1772	Impairment	0.101882	Firmicutes	Clostridia	Clostridiales	Family_XI	Anaerococcus	nagyae
Cognition	w2	ASV_1346	-0.158147	-0.175562	Impairment	0.101882	Firmicutes	Bacilli	Bacillales	Staphylococcaceae	Staphylococcus	NA
Cognition	w2	ASV_1142	-0.457567	-0.468106	Impairment	0.101882	Firmicutes	Bacilli	Bacillales	Staphylococcaceae	Staphylococcus	epidermidis
Cognition	w2	ASV_79	-0.161691	-0.170994	Impairment	0.101882	Actinobacteria	Actinobacteria	Propionibacteriales	Propionibacteriaceae	Cutibacterium	avidum
Cognition	w2	ASV_533	-0.40519	-0.407774	Impairment	0.101882	Firmicutes	Bacilli	Bacillales	Staphylococcaceae	Staphylococcus	argenteus/aureus/equorum/phage/schweitzeri/simiae
Cognition	w2	ASV_224	-0.283447	-0.280763	Normal	0.101882	Firmicutes	Clostridia	Clostridiales	Family_XI	Finegoldia	magna
Cognition	w2	ASV_2237	-0.179588	-0.203424	Impairment	0.101882	Firmicutes	Bacilli	Lactobacillales	Enterococcaceae	Enterococcus	canintestini/dispar/saigonensis
Cognition	w2	ASV_320	-0.184063	-0.193595	Impairment	0.101882	Firmicutes	Bacilli	Bacillales	Staphylococcaceae	Staphylococcus	epidermidis/haemolyticus
Cognition	w2	ASV_157	-0.188712	-0.198928	Impairment	0.101882	Proteobacteria	Gammaproteobacteria	Enterobacteriales	Enterobacteriaceae	Klebsiella	pneumoniae/variicola
Cognition	w2	ASV_47	-0.189255	-0.19795	Impairment	0.101882	Proteobacteria	Gammaproteobacteria	Enterobacteriales	Enterobacteriaceae	Enterobacter	NA
Cognition	w2	ASV_159	-0.191901	-0.204075	Impairment	0.101882	Firmicutes	Bacilli	Lactobacillales	Enterococcaceae	Enterococcus	faecalis
Cognition	w2	ASV_101	-0.45484	-0.457127	Impairment	0.101882	Firmicutes	Bacilli	Bacillales	Staphylococcaceae	Staphylococcus	epidermidis/haemolyticus/hominis
Cognition	w2	ASV_1475	-0.200146	-0.209992	Impairment	0.101882	Firmicutes	Bacilli	Bacillales	Staphylococcaceae	Staphylococcus	NA
Cognition	w2	ASV_20	-0.207524	-0.214251	Impairment	0.101882	Proteobacteria	Gammaproteobacteria	Enterobacteriales	Enterobacteriaceae	Klebsiella	michiganensis/oxytoca
Cognition	w2	ASV_1040	-0.543452	-0.529524	Normal	0.101882	Firmicutes	Bacilli	Bacillales	Staphylococcaceae	Staphylococcus	epidermidis
Cognition	w2	ASV_880	-0.820534	-0.249741	Normal	0.101882	Firmicutes	Bacilli	Bacillales	Staphylococcaceae	Staphylococcus	argenteus/aureus/capitis/caprae/devriesei/epidermidis/equorum/haemolyticus/hominis/lugdunensis/pasteuri/petrasii/phage/saccharolyticus/schweitzeri/simiae/warneri
Cognition	w2	ASV_1287	-0.238333	-0.244838	Impairment	0.101882	Firmicutes	Bacilli	Bacillales	Staphylococcaceae	Staphylococcus	NA
Cognition	w2	ASV_36	-0.23893	-0.234397	Normal	0.101882	Proteobacteria	Gammaproteobacteria	Pseudomonadales	Moraxellaceae	Acinetobacter	baumannii/calcoaceticus/junii/nosocomialis/oleivorans/pittii
Cognition	w2	ASV_1	-0.112534	0.498272	Normal	0.101882	Firmicutes	Bacilli	Bacillales	Staphylococcaceae	Staphylococcus	aureus/capitis/caprae/epidermidis/haemolyticus/warneri
Cognition	w2	ASV_298	-0.815318	-0.783271	Normal	0.101882	Firmicutes	Bacilli	Bacillales	Staphylococcaceae	Staphylococcus	aureus/capitis/caprae/epidermidis/haemolyticus/warneri
Cognition	w2	ASV_556	-0.516511	-0.493103	Normal	0.101882	Firmicutes	Bacilli	Bacillales	Staphylococcaceae	Staphylococcus	NA
Cognition	w2	ASV_122	-0.41235	-0.397627	Normal	0.101882	Firmicutes	Bacilli	Bacillales	Staphylococcaceae	Staphylococcus	aureus/pasteuri/warneri
Cognition	w2	ASV_1521	-0.312135	-0.287171	Normal	0.101882	Firmicutes	Bacilli	Bacillales	Staphylococcaceae	Staphylococcus	NA
Cognition	w2	ASV_4	-0.504954	-0.186277	Normal	0.101882	Firmicutes	Bacilli	Bacillales	Staphylococcaceae	Staphylococcus	argenteus/aureus/equorum/phage/schweitzeri/simiae
Cognition	w2	ASV_1131	-0.467914	-0.439653	Normal	0.101882	Firmicutes	Bacilli	Bacillales	Staphylococcaceae	Staphylococcus	NA
Cognition	w3	ASV_79	-0.305226	-0.304367	Normal	0.101882	Actinobacteria	Actinobacteria	Propionibacteriales	Propionibacteriaceae	Cutibacterium	avidum
Cognition	w3	ASV_101	-0.413915	-0.40496	Normal	0.101882	Firmicutes	Bacilli	Bacillales	Staphylococcaceae	Staphylococcus	epidermidis/haemolyticus/hominis
Cognition	w3	ASV_38	-0.264813	-0.263655	Normal	0.101882	Proteobacteria	Gammaproteobacteria	Enterobacteriales	Enterobacteriaceae	Enterobacter	asburiae/cloacae/hormaechei/ludwigii/mori/soli/tabaci/xiangfangensis
Cognition	w3	ASV_143	-0.22557	-0.226362	Impairment	0.101882	Proteobacteria	Gammaproteobacteria	Enterobacteriales	Enterobacteriaceae	Enterobacter	asburiae/cloacae/hormaechei/ludwigii/mori/soli/tabaci/xiangfangensis
Cognition	w3	ASV_219	-0.221015	-0.22853	Impairment	0.101882	Firmicutes	Clostridia	Clostridiales	Family_XI	Finegoldia	magna
Cognition	w3	ASV_480	-0.197001	-0.214539	Impairment	0.101882	Firmicutes	Bacilli	Bacillales	Staphylococcaceae	Staphylococcus	aureus/capitis/caprae/epidermidis/haemolyticus/warneri
Cognition	w3	ASV_11	-0.419391	-0.419099	Normal	0.101882	Proteobacteria	Gammaproteobacteria	Enterobacteriales	Enterobacteriaceae	NA	NA
Cognition	w3	ASV_80	-0.190172	-0.198271	Impairment	0.101882	Proteobacteria	Gammaproteobacteria	Enterobacteriales	Enterobacteriaceae	Escherichia/Shigella	coli/fergusonii/flexneri/sonnei
Cognition	w3	ASV_35	-0.281902	-0.288737	Impairment	0.101882	Firmicutes	Bacilli	Bacillales	Staphylococcaceae	Staphylococcus	argenteus/aureus/equorum/phage/schweitzeri/simiae
Cognition	w3	ASV_224	-0.181271	-0.192613	Impairment	0.101882	Firmicutes	Clostridia	Clostridiales	Family_XI	Finegoldia	magna
Cognition	w3	ASV_1131	-0.174714	-0.192936	Impairment	0.101882	Firmicutes	Bacilli	Bacillales	Staphylococcaceae	Staphylococcus	NA
Cognition	w3	ASV_4	-0.395361	-0.00361786	Normal	0.101882	Firmicutes	Bacilli	Bacillales	Staphylococcaceae	Staphylococcus	argenteus/aureus/equorum/phage/schweitzeri/simiae
Cognition	w3	ASV_369	-0.176156	-0.207804	Impairment	0.101882	Actinobacteria	Actinobacteria	Corynebacteriales	Corynebacteriaceae	Corynebacterium_1	amycolatum/jeikeium/urealyticum/vitaeruminis
Cognition	w3	ASV_823	-0.156743	-0.176873	Impairment	0.101882	Firmicutes	Bacilli	Bacillales	Staphylococcaceae	Staphylococcus	argenteus/aureus/equorum/phage/schweitzeri/simiae
Cognition	w3	ASV_335	-0.154548	-0.177405	Impairment	0.101882	Proteobacteria	Gammaproteobacteria	Enterobacteriales	Enterobacteriaceae	Escherichia/Shigella	albertii/boydii/coli/dysenteriae/fergusonii/flexneri/sonnei/vulneris
Cognition	w3	ASV_320	-0.146926	-0.185214	Impairment	0.101882	Firmicutes	Bacilli	Bacillales	Staphylococcaceae	Staphylococcus	epidermidis/haemolyticus
Cognition	w3	ASV_157	-0.157084	-0.175082	Impairment	0.101882	Proteobacteria	Gammaproteobacteria	Enterobacteriales	Enterobacteriaceae	Klebsiella	pneumoniae/variicola
Cognition	w3	ASV_233	-0.274153	-0.288574	Impairment	0.101882	Actinobacteria	Actinobacteria	Corynebacteriales	Corynebacteriaceae	Corynebacterium_1	aurimucosum/pseudogenitalium/tuberculostearicum
Cognition	w3	ASV_426	-0.152023	-0.178824	Impairment	0.101882	Proteobacteria	Gammaproteobacteria	Enterobacteriales	Enterobacteriaceae	Klebsiella	granulomatis/pneumoniae
Cognition	w3	ASV_159	-0.15111	-0.175714	Impairment	0.101882	Firmicutes	Bacilli	Lactobacillales	Enterococcaceae	Enterococcus	faecalis
Cognition	w3	ASV_1873	-0.146682	-0.180302	Impairment	0.101882	Firmicutes	Bacilli	Bacillales	Staphylococcaceae	Staphylococcus	epidermidis
Cognition	w3	ASV_1393	-0.143996	-0.178731	Impairment	0.101882	Proteobacteria	Gammaproteobacteria	Enterobacteriales	Enterobacteriaceae	Escherichia/Shigella	coli/fergusonii/flexneri/sonnei
Cognition	w3	ASV_29	-0.241069	-0.242466	Impairment	0.101882	Proteobacteria	Gammaproteobacteria	Enterobacteriales	Enterobacteriaceae	NA	NA
Cognition	w3	ASV_2969	-0.129489	-0.179012	Impairment	0.101882	Proteobacteria	Gammaproteobacteria	Enterobacteriales	Enterobacteriaceae	Enterobacter	NA
Cognition	w3	ASV_23	-0.132917	-0.174778	Impairment	0.101882	Firmicutes	Clostridia	Clostridiales	Clostridiaceae_1	Clostridium_sensu_stricto_1	perfringens/thermophilus
Cognition	w3	ASV_2441	-0.113577	-0.188395	Impairment	0.101882	Proteobacteria	Gammaproteobacteria	Enterobacteriales	Enterobacteriaceae	Klebsiella	NA
Cognition	w3	ASV_153	-0.112449	-0.177386	Impairment	0.101882	Proteobacteria	Gammaproteobacteria	Enterobacteriales	Enterobacteriaceae	Enterobacter	asburiae/cloacae
Cognition	w3	ASV_3127	-0.117333	-0.170323	Impairment	0.101882	Firmicutes	Bacilli	Bacillales	Staphylococcaceae	Staphylococcus	NA
Cognition	w3	ASV_753	-0.253253	-0.278486	Impairment	0.101882	Firmicutes	Bacilli	Lactobacillales	Enterococcaceae	Enterococcus	NA
Cognition	w3	ASV_63	-0.127592	-0.148787	Impairment	0.101882	Proteobacteria	Gammaproteobacteria	Enterobacteriales	Enterobacteriaceae	Enterobacter	NA
Cognition	w3	ASV_14	-0.343378	-0.338603	Normal	0.101882	Proteobacteria	Gammaproteobacteria	Enterobacteriales	Enterobacteriaceae	Klebsiella	aerogenes/oxytoca/pneumoniae/variicola
Cognition	w3	ASV_6	-0.520699	-0.521845	Impairment	0.101882	Proteobacteria	Gammaproteobacteria	Enterobacteriales	Enterobacteriaceae	Escherichia/Shigella	albertii/boydii/coli/dysenteriae/fergusonii/flexneri/sonnei/vulneris
Cognition	w3	ASV_314	-0.226887	-0.237321	Impairment	0.101882	Actinobacteria	Actinobacteria	Propionibacteriales	Propionibacteriaceae	Cutibacterium	avidum
Cognition	w3	ASV_533	-0.348874	-0.351908	Impairment	0.101882	Firmicutes	Bacilli	Bacillales	Staphylococcaceae	Staphylococcus	argenteus/aureus/equorum/phage/schweitzeri/simiae
Cognition	w3	ASV_387	-0.106862	-0.130356	Impairment	0.101882	Firmicutes	Clostridia	Clostridiales	Family_XI	Anaerococcus	octavius
Cognition	w3	ASV_419	-0.10397	-0.13235	Impairment	0.101882	Actinobacteria	Actinobacteria	Propionibacteriales	Propionibacteriaceae	Cutibacterium	granulosum
Cognition	w3	ASV_64	-0.205581	-0.22535	Impairment	0.101882	Firmicutes	Negativicutes	Selenomonadales	Veillonellaceae	Veillonella	parvula
Cognition	w3	ASV_36	-0.106655	-0.126975	Impairment	0.101882	Proteobacteria	Gammaproteobacteria	Pseudomonadales	Moraxellaceae	Acinetobacter	baumannii/calcoaceticus/junii/nosocomialis/oleivorans/pittii
Cognition	w3	ASV_85	-0.104092	-0.127866	Impairment	0.101882	Proteobacteria	Gammaproteobacteria	Enterobacteriales	Enterobacteriaceae	Klebsiella	pneumoniae
Cognition	w3	ASV_74	-0.104314	-0.127068	Impairment	0.101882	Firmicutes	Bacilli	Bacillales	Staphylococcaceae	Staphylococcus	aureus
Cognition	w3	ASV_75	-0.10427	-0.127085	Impairment	0.101882	Firmicutes	Bacilli	Bacillales	Staphylococcaceae	Staphylococcus	aureus
Cognition	w3	ASV_138	-0.104474	-0.126102	Impairment	0.101882	Firmicutes	Bacilli	Lactobacillales	Enterococcaceae	Enterococcus	faecalis
Cognition	w3	ASV_105	-0.104333	-0.126252	Impairment	0.101882	Firmicutes	Bacilli	Bacillales	Staphylococcaceae	Staphylococcus	NA
Cognition	w3	ASV_1199	-0.0987709	-0.128809	Impairment	0.101882	Firmicutes	Bacilli	Lactobacillales	Lactobacillaceae	Lactobacillus	brevis/casei/rhamnosus
Cognition	w3	ASV_723	-0.097882	-0.130182	Impairment	0.101882	Firmicutes	Clostridia	Clostridiales	Family_XI	Anaerococcus	nagyae
Cognition	w3	ASV_1708	-0.0937697	-0.131802	Impairment	0.101882	Firmicutes	Bacilli	Bacillales	Staphylococcaceae	Staphylococcus	NA
Cognition	w3	ASV_503	-0.0975573	-0.128504	Impairment	0.101882	Firmicutes	Bacilli	Bacillales	Staphylococcaceae	Staphylococcus	aureus/capitis/caprae/epidermidis/haemolyticus/warneri
Cognition	w3	ASV_1022	-0.0942435	-0.13037	Impairment	0.101882	Firmicutes	Bacilli	Lactobacillales	Streptococcaceae	Streptococcus	anginosus/cristatus/infantis/mitis/oralis/pneumoniae/pseudopneumoniae/sanguinis/timonensis
Cognition	w3	ASV_593	-0.0925485	-0.131689	Impairment	0.101882	Actinobacteria	Actinobacteria	Micrococcales	Dermabacteraceae	Dermabacter	hominis
Cognition	w3	ASV_881	-0.0966639	-0.128808	Impairment	0.101882	Firmicutes	Bacilli	Bacillales	Staphylococcaceae	Staphylococcus	epidermidis
Cognition	w3	ASV_1475	-0.0924648	-0.130964	Impairment	0.101882	Firmicutes	Bacilli	Bacillales	Staphylococcaceae	Staphylococcus	NA
Cognition	w3	ASV_1145	-0.0895271	-0.131032	Impairment	0.101882	Firmicutes	Bacilli	Bacillales	Staphylococcaceae	Staphylococcus	epidermidis
Cognition	w3	ASV_65	-0.0864325	-0.131982	Impairment	0.101882	Proteobacteria	Gammaproteobacteria	Pseudomonadales	Pseudomonadaceae	Pseudomonas	alcaliphila/mendocina/putida/stutzeri
Cognition	w3	ASV_943	-0.0842568	-0.132871	Impairment	0.101882	Proteobacteria	Gammaproteobacteria	Pseudomonadales	Moraxellaceae	Acinetobacter	haemolyticus/johnsonii/junii
Cognition	w3	ASV_367	-0.0821465	-0.135767	Impairment	0.101882	Tenericutes	Mollicutes	Mycoplasmatales	Mycoplasmataceae	Ureaplasma	parvum/urealyticum
Cognition	w3	ASV_486	-0.0714185	-0.139429	Impairment	0.101882	Proteobacteria	Gammaproteobacteria	Betaproteobacteriales	Burkholderiaceae	Delftia	acidovorans/lacustris/tsuruhatensis
Cognition	w3	ASV_1521	-0.0737911	-0.136395	Impairment	0.101882	Firmicutes	Bacilli	Bacillales	Staphylococcaceae	Staphylococcus	NA
Cognition	w3	ASV_66	-0.0730358	-0.13606	Impairment	0.101882	Firmicutes	Negativicutes	Selenomonadales	Veillonellaceae	Veillonella	atypica
Cognition	w3	ASV_2867	-0.0693613	-0.136708	Impairment	0.101882	Firmicutes	Bacilli	Bacillales	Staphylococcaceae	Staphylococcus	epidermidis
Cognition	w3	ASV_421	-0.068521	-0.136042	Impairment	0.101882	Firmicutes	Bacilli	Lactobacillales	Enterococcaceae	Enterococcus	faecalis
Cognition	w3	ASV_107	-0.279333	-0.279871	Impairment	0.101882	Actinobacteria	Actinobacteria	Propionibacteriales	Propionibacteriaceae	Cutibacterium	acnes/avidum
Cognition	w3	ASV_1357	-0.0611986	-0.142901	Impairment	0.101882	Proteobacteria	Gammaproteobacteria	Betaproteobacteriales	Burkholderiaceae	Delftia	acidovorans/lacustris/tsuruhatensis
Cognition	w3	ASV_98	-0.222272	-0.234298	Impairment	0.101882	Proteobacteria	Gammaproteobacteria	Enterobacteriales	Enterobacteriaceae	Klebsiella	pneumoniae/variicola
Cognition	w3	ASV_19	-0.825488	-0.81671	Normal	0.101882	Firmicutes	Bacilli	Bacillales	Staphylococcaceae	Staphylococcus	epidermidis
Cognition	w3	ASV_2237	0.00774618	-0.15937	Impairment	0.101882	Firmicutes	Bacilli	Lactobacillales	Enterococcaceae	Enterococcus	canintestini/dispar/saigonensis
Cognition	w3	ASV_305	-0.391207	-0.393712	Impairment	0.101882	Firmicutes	Bacilli	Lactobacillales	Enterococcaceae	Enterococcus	NA
Cognition	w3	ASV_34	-0.247024	-0.249713	Impairment	0.101882	Proteobacteria	Gammaproteobacteria	Enterobacteriales	Enterobacteriaceae	NA	NA
Cognition	w3	ASV_15	-0.275777	-0.27801	Impairment	0.101882	Proteobacteria	Gammaproteobacteria	Enterobacteriales	Enterobacteriaceae	Klebsiella	aerogenes/oxytoca/pneumoniae
Cognition	w3	ASV_241	-0.190693	-0.21127	Impairment	0.101882	Proteobacteria	Gammaproteobacteria	Enterobacteriales	Enterobacteriaceae	Klebsiella	oxytoca/pneumoniae
Cognition	w3	ASV_1040	-0.339447	-0.368859	Impairment	0.101882	Firmicutes	Bacilli	Bacillales	Staphylococcaceae	Staphylococcus	epidermidis
Cognition	w3	ASV_352	-0.17943	-0.206894	Impairment	0.101882	Firmicutes	Bacilli	Lactobacillales	Streptococcaceae	Streptococcus	anginosus/cristatus/infantis/mitis/oralis/pneumoniae/pseudopneumoniae/sanguinis/timonensis
Cognition	w3	ASV_1301	-0.312963	-0.331773	Impairment	0.101882	Firmicutes	Bacilli	Lactobacillales	Enterococcaceae	Enterococcus	NA
Cognition	w3	ASV_177	-0.194062	-0.219149	Impairment	0.101882	Proteobacteria	Gammaproteobacteria	Enterobacteriales	Enterobacteriaceae	Klebsiella	granulomatis/pneumoniae
Cognition	w3	ASV_106	-0.224837	-0.238502	Impairment	0.101882	Actinobacteria	Actinobacteria	Corynebacteriales	Corynebacteriaceae	Corynebacterium_1	amycolatum/jeikeium/urealyticum/vitaeruminis
Cognition	w3	ASV_20	-0.215297	-0.23146	Impairment	0.101882	Proteobacteria	Gammaproteobacteria	Enterobacteriales	Enterobacteriaceae	Klebsiella	michiganensis/oxytoca
Cognition	w3	ASV_122	-0.333915	-0.32538	Normal	0.101882	Firmicutes	Bacilli	Bacillales	Staphylococcaceae	Staphylococcus	aureus/pasteuri/warneri
Cognition	w3	ASV_2369	-0.120267	-0.173819	Impairment	0.101882	Firmicutes	Bacilli	Bacillales	Staphylococcaceae	Staphylococcus	NA
Cognition	w3	ASV_577	-0.331846	-0.345619	Impairment	0.101882	Firmicutes	Bacilli	Lactobacillales	Enterococcaceae	Enterococcus	NA
Cognition	w3	ASV_33	-0.405301	-0.415535	Impairment	0.101882	Proteobacteria	Gammaproteobacteria	Enterobacteriales	Enterobacteriaceae	Enterobacter	asburiae/cloacae/hormaechei/ludwigii/mori/soli/tabaci/xiangfangensis
Cognition	w3	ASV_2	0.0213853	-0.365531	Impairment	0.101882	Firmicutes	Bacilli	Lactobacillales	Enterococcaceae	Enterococcus	NA
Cognition	w3	ASV_53	-0.360593	-0.369515	Impairment	0.101882	Firmicutes	Bacilli	Bacillales	Staphylococcaceae	Staphylococcus	aureus/devriesei/epidermidis/haemolyticus
Cognition	w3	ASV_334	-0.192486	-0.219779	Impairment	0.101882	Proteobacteria	Gammaproteobacteria	Enterobacteriales	Enterobacteriaceae	Klebsiella	oxytoca/pneumoniae
Cognition	w3	ASV_71	-0.172762	-0.191502	Impairment	0.101882	Proteobacteria	Gammaproteobacteria	Enterobacteriales	Enterobacteriaceae	Klebsiella	aerogenes/oxytoca/pneumoniae
Cognition	w3	ASV_8	-0.881524	-0.386314	Normal	0.101882	Firmicutes	Bacilli	Lactobacillales	Lactobacillaceae	Lactobacillus	reuteri
Cognition	w3	ASV_13	-0.863259	-0.517145	Normal	0.101882	Firmicutes	Bacilli	Lactobacillales	Lactobacillaceae	Lactobacillus	reuteri
Cognition	w3	ASV_42	-0.156033	-0.176803	Impairment	0.101882	Proteobacteria	Gammaproteobacteria	Enterobacteriales	Enterobacteriaceae	Klebsiella	aerogenes/granulomatis/oxytoca/pneumoniae/quasipneumoniae/variicola
Cognition	w3	ASV_16	-0.828301	-0.834704	Impairment	0.101882	Firmicutes	Bacilli	Lactobacillales	Lactobacillaceae	Lactobacillus	reuteri
Cognition	w3	ASV_5	-0.837464	-0.845938	Impairment	0.101882	Firmicutes	Bacilli	Lactobacillales	Lactobacillaceae	Lactobacillus	fermentum/gasseri/reuteri/vaginalis
Cognition	w3	ASV_103	-0.146869	-0.178567	Impairment	0.101882	Firmicutes	Negativicutes	Selenomonadales	Veillonellaceae	Veillonella	parvula
Cognition	w3	ASV_556	-0.204343	-0.241008	Impairment	0.101882	Firmicutes	Bacilli	Bacillales	Staphylococcaceae	Staphylococcus	NA
Cognition	w3	ASV_52	-0.195425	-0.239331	Impairment	0.101882	Proteobacteria	Gammaproteobacteria	Enterobacteriales	Enterobacteriaceae	Klebsiella	aerogenes/oxytoca/pneumoniae
Cognition	w3	ASV_298	-0.562617	-0.569607	Impairment	0.101882	Firmicutes	Bacilli	Bacillales	Staphylococcaceae	Staphylococcus	aureus/capitis/caprae/epidermidis/haemolyticus/warneri
Cognition	w3	ASV_1106	-0.141405	-0.182393	Impairment	0.101882	Firmicutes	Bacilli	Bacillales	Staphylococcaceae	Staphylococcus	NA
Cognition	w3	ASV_2058	-0.136533	-0.181429	Impairment	0.101882	Firmicutes	Bacilli	Bacillales	Staphylococcaceae	Staphylococcus	argenteus/aureus/capitis/caprae/devriesei/epidermidis/equorum/haemolyticus/hominis/lugdunensis/pasteuri/petrasii/phage/saccharolyticus/schweitzeri/simiae/warneri
Cognition	w3	ASV_55	-0.300152	-0.315833	Impairment	0.101882	Proteobacteria	Gammaproteobacteria	Enterobacteriales	Enterobacteriaceae	NA	NA
Cognition	w3	ASV_1229	-0.139225	-0.182328	Impairment	0.101882	Firmicutes	Bacilli	Lactobacillales	Enterococcaceae	Enterococcus	NA
Cognition	w3	ASV_469	-0.142872	-0.185356	Impairment	0.101882	Proteobacteria	Gammaproteobacteria	Enterobacteriales	Enterobacteriaceae	Klebsiella	pneumoniae/variicola
Cognition	w3	ASV_880	-0.270958	-0.318495	Impairment	0.101882	Firmicutes	Bacilli	Bacillales	Staphylococcaceae	Staphylococcus	argenteus/aureus/capitis/caprae/devriesei/epidermidis/equorum/haemolyticus/hominis/lugdunensis/pasteuri/petrasii/phage/saccharolyticus/schweitzeri/simiae/warneri
Cognition	w3	ASV_1	0.370823	-0.0468599	Impairment	0.101882	Firmicutes	Bacilli	Bacillales	Staphylococcaceae	Staphylococcus	aureus/capitis/caprae/epidermidis/haemolyticus/warneri
Cognition	w3	ASV_1240	-0.217395	-0.254026	Impairment	0.101882	Proteobacteria	Gammaproteobacteria	Enterobacteriales	Enterobacteriaceae	NA	NA
Cognition	w3	ASV_17	-0.754775	-0.767648	Impairment	0.101882	Firmicutes	Bacilli	Lactobacillales	Lactobacillaceae	Lactobacillus	reuteri
Cognition	w3	ASV_48	-0.25774	-0.28384	Impairment	0.101882	Proteobacteria	Gammaproteobacteria	Enterobacteriales	Enterobacteriaceae	Klebsiella	aerogenes/oxytoca/pneumoniae/variicola
Cognition	w3	ASV_3203	-0.0728652	-0.190868	Impairment	0.101882	Actinobacteria	Actinobacteria	Corynebacteriales	Corynebacteriaceae	Corynebacterium_1	NA
Cognition	w3	ASV_1104	-0.226096	-0.26813	Impairment	0.101882	Proteobacteria	Gammaproteobacteria	Betaproteobacteriales	Burkholderiaceae	Delftia	acidovorans/lacustris/tsuruhatensis
Cognition	w3	ASV_28	-0.204994	-0.218922	Impairment	0.101882	Firmicutes	Bacilli	Lactobacillales	Enterococcaceae	Enterococcus	NA
Cognition	w3	ASV_3	-0.446964	-0.458057	Impairment	0.101882	Proteobacteria	Gammaproteobacteria	Enterobacteriales	Enterobacteriaceae	Escherichia/Shigella	albertii/boydii/coli/dysenteriae/fergusonii/flexneri/sonnei/vulneris
Cognition	w3	ASV_12	-0.194223	-0.212986	Impairment	0.101882	Proteobacteria	Gammaproteobacteria	Enterobacteriales	Enterobacteriaceae	Escherichia/Shigella	albertii/boydii/coli/dysenteriae/fergusonii/flexneri/sonnei/vulneris
Cognition	w3	ASV_196	-0.581613	-0.600503	Impairment	0.101882	Firmicutes	Bacilli	Bacillales	Staphylococcaceae	Staphylococcus	lugdunensis
Cognition	w3	ASV_429	-0.462928	-0.486957	Impairment	0.101882	Firmicutes	Bacilli	Bacillales	Staphylococcaceae	Staphylococcus	NA
Cognition	w3	ASV_81	-0.110329	-0.159803	Impairment	0.101882	Proteobacteria	Gammaproteobacteria	Enterobacteriales	Enterobacteriaceae	NA	NA
Cognition	w3	ASV_47	-0.229508	-0.255235	Impairment	0.101882	Proteobacteria	Gammaproteobacteria	Enterobacteriales	Enterobacteriaceae	Enterobacter	NA
Cognition	w3	ASV_657	-0.201068	-0.233278	Impairment	0.101882	Firmicutes	Bacilli	Bacillales	Staphylococcaceae	Staphylococcus	NA
Cognition	w3	ASV_132	-0.102654	-0.127725	Impairment	0.101882	Firmicutes	Bacilli	Bacillales	Staphylococcaceae	Staphylococcus	caprae/epidermidis
Cognition	w3	ASV_348	-0.0999823	-0.128622	Impairment	0.101882	Actinobacteria	Actinobacteria	Corynebacteriales	Corynebacteriaceae	Corynebacterium_1	aurimucosum
Cognition	w3	ASV_2565	-0.0781104	-0.135102	Impairment	0.101882	Proteobacteria	Gammaproteobacteria	Enterobacteriales	Enterobacteriaceae	Escherichia/Shigella	albertii/boydii/coli/dysenteriae/fergusonii/flexneri/sonnei/vulneris
Cognition	w3	ASV_527	-0.0936126	-0.131359	Impairment	0.101882	Firmicutes	Bacilli	Bacillales	Staphylococcaceae	Staphylococcus	NA
Cognition	w3	ASV_672	-0.0581362	-0.141873	Impairment	0.101882	Proteobacteria	Alphaproteobacteria	Sphingomonadales	Sphingomonadaceae	Sphingomonas	kyeonggiensis/leidyi/pituitosa
Cognition	w3	ASV_30	-0.101805	-0.129089	Impairment	0.101882	Proteobacteria	Gammaproteobacteria	Enterobacteriales	Enterobacteriaceae	NA	NA
Cognition	w3	ASV_150	-0.0995167	-0.130101	Impairment	0.101882	Proteobacteria	Gammaproteobacteria	Enterobacteriales	Enterobacteriaceae	NA	NA
Cognition	w3	ASV_357	-0.0985855	-0.130509	Impairment	0.101882	Proteobacteria	Gammaproteobacteria	Enterobacteriales	Enterobacteriaceae	NA	NA
Cognition	w3	ASV_232	-0.102656	-0.130315	Impairment	0.101882	Proteobacteria	Gammaproteobacteria	Enterobacteriales	Enterobacteriaceae	Klebsiella	pneumoniae
Cognition	w3	ASV_161	-0.0982698	-0.132057	Impairment	0.101882	Firmicutes	Bacilli	Bacillales	Staphylococcaceae	Staphylococcus	haemolyticus
Cognition	w3	ASV_73	-0.0740334	-0.137942	Impairment	0.101882	Bacteroidetes	Bacteroidia	Bacteroidales	Bacteroidaceae	Bacteroides	dorei/fragilis
Cognition	w3	ASV_92	-0.0808734	-0.137249	Impairment	0.101882	Firmicutes	Bacilli	Bacillales	Staphylococcaceae	Staphylococcus	NA
Cognition	w3	ASV_1005	-0.0794291	-0.138455	Impairment	0.101882	Proteobacteria	Gammaproteobacteria	Enterobacteriales	Enterobacteriaceae	Enterobacter	NA
Cognition	w3	ASV_2828	-0.00344025	-0.156223	Impairment	0.101882	Firmicutes	Bacilli	Bacillales	Staphylococcaceae	Staphylococcus	epidermidis
Cognition	w3	ASV_624	-0.082049	-0.139788	Impairment	0.101882	Firmicutes	Bacilli	Bacillales	Staphylococcaceae	Staphylococcus	NA
Cognition	w3	ASV_2145	-0.0738194	-0.141759	Impairment	0.101882	Proteobacteria	Gammaproteobacteria	Enterobacteriales	Enterobacteriaceae	NA	NA
Cognition	w3	ASV_1766	-0.0687115	-0.145654	Impairment	0.101882	Firmicutes	Bacilli	Lactobacillales	Lactobacillaceae	Lactobacillus	NA
Cognition	w3	ASV_3488	-0.0351722	-0.158564	Impairment	0.101882	Firmicutes	Bacilli	Lactobacillales	Lactobacillaceae	Lactobacillus	NA
Cognition	w3	ASV_26	-0.226342	-0.242591	Impairment	0.101882	Firmicutes	Bacilli	Bacillales	Staphylococcaceae	Staphylococcus	aureus/capitis/caprae/epidermidis/haemolyticus/warneri
Cognition	w3	ASV_1142	-0.307416	-0.327731	Impairment	0.101882	Firmicutes	Bacilli	Bacillales	Staphylococcaceae	Staphylococcus	epidermidis
Cognition	w3	ASV_1037	-0.280536	-0.307665	Impairment	0.101882	Firmicutes	Bacilli	Bacillales	Staphylococcaceae	Staphylococcus	NA
Cognition	w3	ASV_1489	-0.116753	-0.180583	Impairment	0.101882	Firmicutes	Bacilli	Bacillales	Staphylococcaceae	Staphylococcus	argenteus/aureus/equorum/phage/schweitzeri/simiae
Cognition	w3	ASV_7	-0.614081	-0.652714	Impairment	0.101882	Firmicutes	Bacilli	Bacillales	Staphylococcaceae	Staphylococcus	epidermidis
Cognition	w3	ASV_56	-0.214943	-0.252508	Impairment	0.101882	Proteobacteria	Gammaproteobacteria	Enterobacteriales	Enterobacteriaceae	Enterobacter	asburiae/cancerogenus/cloacae/hormaechei/ludwigii
Cognition	w3	ASV_839	-0.176844	-0.226011	Impairment	0.101882	Proteobacteria	Gammaproteobacteria	Enterobacteriales	Enterobacteriaceae	Enterobacter	NA
Cognition	w3	ASV_9	-0.318953	-0.332932	Impairment	0.101882	Firmicutes	Bacilli	Bacillales	Staphylococcaceae	Staphylococcus	epidermidis
Cognition	w4	ASV_196	-0.374226	-0.368167	Normal	0.101882	Firmicutes	Bacilli	Bacillales	Staphylococcaceae	Staphylococcus	lugdunensis
Cognition	w4	ASV_1131	-0.335813	-0.320127	Normal	0.101882	Firmicutes	Bacilli	Bacillales	Staphylococcaceae	Staphylococcus	NA
Cognition	w4	ASV_101	-0.337665	-0.335402	Normal	0.101882	Firmicutes	Bacilli	Bacillales	Staphylococcaceae	Staphylococcus	epidermidis/haemolyticus/hominis
Cognition	w4	ASV_1236	-0.244641	-0.247385	Impairment	0.101882	Actinobacteria	Actinobacteria	Propionibacteriales	Propionibacteriaceae	Cutibacterium	acnes/avidum
Cognition	w4	ASV_486	-0.236209	-0.233009	Normal	0.101882	Proteobacteria	Gammaproteobacteria	Betaproteobacteriales	Burkholderiaceae	Delftia	acidovorans/lacustris/tsuruhatensis
Cognition	w4	ASV_219	-0.231372	-0.227435	Normal	0.101882	Firmicutes	Clostridia	Clostridiales	Family_XI	Finegoldia	magna
Cognition	w4	ASV_105	-0.210661	-0.213874	Impairment	0.101882	Firmicutes	Bacilli	Bacillales	Staphylococcaceae	Staphylococcus	NA
Cognition	w4	ASV_1301	-0.207308	-0.208957	Impairment	0.101882	Firmicutes	Bacilli	Lactobacillales	Enterococcaceae	Enterococcus	NA
Cognition	w4	ASV_4	-0.81531	-0.233262	Normal	0.101882	Firmicutes	Bacilli	Bacillales	Staphylococcaceae	Staphylococcus	argenteus/aureus/equorum/phage/schweitzeri/simiae
Cognition	w4	ASV_48	-0.365131	-0.361492	Normal	0.101882	Proteobacteria	Gammaproteobacteria	Enterobacteriales	Enterobacteriaceae	Klebsiella	aerogenes/oxytoca/pneumoniae/variicola
Cognition	w4	ASV_593	-0.198561	-0.195883	Normal	0.101882	Actinobacteria	Actinobacteria	Micrococcales	Dermabacteraceae	Dermabacter	hominis
Cognition	w4	ASV_153	-0.174862	-0.173249	Normal	0.101882	Proteobacteria	Gammaproteobacteria	Enterobacteriales	Enterobacteriaceae	Enterobacter	asburiae/cloacae
Cognition	w4	ASV_469	-0.171044	-0.16802	Normal	0.101882	Proteobacteria	Gammaproteobacteria	Enterobacteriales	Enterobacteriaceae	Klebsiella	pneumoniae/variicola
Cognition	w4	ASV_533	-0.170858	-0.168265	Normal	0.101882	Firmicutes	Bacilli	Bacillales	Staphylococcaceae	Staphylococcus	argenteus/aureus/equorum/phage/schweitzeri/simiae
Cognition	w4	ASV_33	-0.168346	-0.17165	Impairment	0.101882	Proteobacteria	Gammaproteobacteria	Enterobacteriales	Enterobacteriaceae	Enterobacter	asburiae/cloacae/hormaechei/ludwigii/mori/soli/tabaci/xiangfangensis
Cognition	w4	ASV_161	-0.173147	-0.177316	Impairment	0.101882	Firmicutes	Bacilli	Bacillales	Staphylococcaceae	Staphylococcus	haemolyticus
Cognition	w4	ASV_2369	-0.168543	-0.1716	Impairment	0.101882	Firmicutes	Bacilli	Bacillales	Staphylococcaceae	Staphylococcus	NA
Cognition	w4	ASV_298	-0.167838	-0.164705	Normal	0.101882	Firmicutes	Bacilli	Bacillales	Staphylococcaceae	Staphylococcus	aureus/capitis/caprae/epidermidis/haemolyticus/warneri
Cognition	w4	ASV_314	-0.168498	-0.166716	Normal	0.101882	Actinobacteria	Actinobacteria	Propionibacteriales	Propionibacteriaceae	Cutibacterium	avidum
Cognition	w4	ASV_352	-0.16789	-0.174088	Impairment	0.101882	Firmicutes	Bacilli	Lactobacillales	Streptococcaceae	Streptococcus	anginosus/cristatus/infantis/mitis/oralis/pneumoniae/pseudopneumoniae/sanguinis/timonensis
Cognition	w4	ASV_53	-0.225762	-0.234059	Impairment	0.101882	Firmicutes	Bacilli	Bacillales	Staphylococcaceae	Staphylococcus	aureus/devriesei/epidermidis/haemolyticus
Cognition	w4	ASV_1489	-0.165	-0.167306	Impairment	0.101882	Firmicutes	Bacilli	Bacillales	Staphylococcaceae	Staphylococcus	argenteus/aureus/equorum/phage/schweitzeri/simiae
Cognition	w4	ASV_241	-0.165622	-0.16407	Normal	0.101882	Proteobacteria	Gammaproteobacteria	Enterobacteriales	Enterobacteriaceae	Klebsiella	oxytoca/pneumoniae
Cognition	w4	ASV_26	-0.161069	-0.162915	Impairment	0.101882	Firmicutes	Bacilli	Bacillales	Staphylococcaceae	Staphylococcus	aureus/capitis/caprae/epidermidis/haemolyticus/warneri
Cognition	w4	ASV_357	-0.155795	-0.15302	Normal	0.101882	Proteobacteria	Gammaproteobacteria	Enterobacteriales	Enterobacteriaceae	NA	NA
Cognition	w4	ASV_1357	-0.150482	-0.15345	Impairment	0.101882	Proteobacteria	Gammaproteobacteria	Betaproteobacteriales	Burkholderiaceae	Delftia	acidovorans/lacustris/tsuruhatensis
Cognition	w4	ASV_29	-0.33378	-0.332408	Normal	0.101882	Proteobacteria	Gammaproteobacteria	Enterobacteriales	Enterobacteriaceae	NA	NA
Cognition	w4	ASV_55	-0.186118	-0.184929	Normal	0.101882	Proteobacteria	Gammaproteobacteria	Enterobacteriales	Enterobacteriaceae	NA	NA
Cognition	w4	ASV_122	-0.176626	-0.184584	Impairment	0.101882	Firmicutes	Bacilli	Bacillales	Staphylococcaceae	Staphylococcus	aureus/pasteuri/warneri
Cognition	w4	ASV_35	-0.370141	-0.375862	Impairment	0.101882	Firmicutes	Bacilli	Bacillales	Staphylococcaceae	Staphylococcus	argenteus/aureus/equorum/phage/schweitzeri/simiae
Cognition	w4	ASV_1142	-0.116767	-0.121205	Impairment	0.101882	Firmicutes	Bacilli	Bacillales	Staphylococcaceae	Staphylococcus	epidermidis
Cognition	w4	ASV_511	-0.117904	-0.121666	Impairment	0.101882	Bacteroidetes	Bacteroidia	Bacteroidales	Bacteroidaceae	Bacteroides	fragilis
Cognition	w4	ASV_2695	-0.112945	-0.118646	Impairment	0.101882	Firmicutes	Negativicutes	Selenomonadales	Veillonellaceae	Veillonella	NA
Cognition	w4	ASV_66	-0.116091	-0.120449	Impairment	0.101882	Firmicutes	Negativicutes	Selenomonadales	Veillonellaceae	Veillonella	atypica
Cognition	w4	ASV_18	-0.119823	-0.122464	Impairment	0.101882	Firmicutes	Bacilli	Lactobacillales	Streptococcaceae	Streptococcus	mitis/pneumoniae/pseudopneumoniae
Cognition	w4	ASV_2441	-0.118053	-0.121153	Impairment	0.101882	Proteobacteria	Gammaproteobacteria	Enterobacteriales	Enterobacteriaceae	Klebsiella	NA
Cognition	w4	ASV_2751	-0.116247	-0.120025	Impairment	0.101882	Firmicutes	Bacilli	Bacillales	Staphylococcaceae	Staphylococcus	NA
Cognition	w4	ASV_1866	-0.116679	-0.120275	Impairment	0.101882	Firmicutes	Bacilli	Bacillales	Staphylococcaceae	Staphylococcus	NA
Cognition	w4	ASV_15	-0.121654	-0.12324	Impairment	0.101882	Proteobacteria	Gammaproteobacteria	Enterobacteriales	Enterobacteriaceae	Klebsiella	aerogenes/oxytoca/pneumoniae
Cognition	w4	ASV_1920	-0.108029	-0.115023	Impairment	0.101882	Proteobacteria	Gammaproteobacteria	Enterobacteriales	Enterobacteriaceae	Escherichia/Shigella	NA
Cognition	w4	ASV_1106	-0.110439	-0.116233	Impairment	0.101882	Firmicutes	Bacilli	Bacillales	Staphylococcaceae	Staphylococcus	NA
Cognition	w4	ASV_73	-0.117309	-0.12034	Impairment	0.101882	Bacteroidetes	Bacteroidia	Bacteroidales	Bacteroidaceae	Bacteroides	dorei/fragilis
Cognition	w4	ASV_2063	-0.117889	-0.12059	Impairment	0.101882	Proteobacteria	Gammaproteobacteria	Enterobacteriales	Enterobacteriaceae	NA	NA
Cognition	w4	ASV_3127	-0.107233	-0.11405	Impairment	0.101882	Firmicutes	Bacilli	Bacillales	Staphylococcaceae	Staphylococcus	NA
Cognition	w4	ASV_2565	-0.1121	-0.116905	Impairment	0.101882	Proteobacteria	Gammaproteobacteria	Enterobacteriales	Enterobacteriaceae	Escherichia/Shigella	albertii/boydii/coli/dysenteriae/fergusonii/flexneri/sonnei/vulneris
Cognition	w4	ASV_1446	-0.115405	-0.126765	Impairment	0.101882	Firmicutes	Bacilli	Bacillales	Staphylococcaceae	Staphylococcus	argenteus/aureus/equorum/phage/schweitzeri/simiae
Cognition	w4	ASV_187	-0.111054	-0.118148	Impairment	0.101882	Firmicutes	Bacilli	Lactobacillales	Lactobacillaceae	Lactobacillus	crispatus/gasseri/helveticus/johnsonii/kefiranofaciens
Cognition	w4	ASV_361	-0.114921	-0.125614	Impairment	0.101882	Firmicutes	Bacilli	Bacillales	Bacillaceae	Bacillus	NA
Cognition	w4	ASV_1512	-0.10636	-0.124531	Impairment	0.101882	Proteobacteria	Gammaproteobacteria	Betaproteobacteriales	Burkholderiaceae	Delftia	NA
Cognition	w4	ASV_2885	-0.0867959	-0.124277	Impairment	0.101882	Proteobacteria	Gammaproteobacteria	Enterobacteriales	Enterobacteriaceae	NA	NA
Cognition	w4	ASV_103	-0.185943	-0.199784	Impairment	0.101882	Firmicutes	Negativicutes	Selenomonadales	Veillonellaceae	Veillonella	parvula
Cognition	w4	ASV_429	-0.557952	-0.541674	Normal	0.101882	Firmicutes	Bacilli	Bacillales	Staphylococcaceae	Staphylococcus	NA
Cognition	w4	ASV_13	-0.822907	-0.834381	Impairment	0.101882	Firmicutes	Bacilli	Lactobacillales	Lactobacillaceae	Lactobacillus	reuteri
Cognition	w4	ASV_38	-0.421165	-0.420942	Normal	0.101882	Proteobacteria	Gammaproteobacteria	Enterobacteriales	Enterobacteriaceae	Enterobacter	asburiae/cloacae/hormaechei/ludwigii/mori/soli/tabaci/xiangfangensis
Cognition	w4	ASV_32	-0.316063	-0.317978	Impairment	0.101882	Proteobacteria	Gammaproteobacteria	Enterobacteriales	Enterobacteriaceae	NA	NA
Cognition	w4	ASV_106	-0.182846	-0.192673	Impairment	0.101882	Actinobacteria	Actinobacteria	Corynebacteriales	Corynebacteriaceae	Corynebacterium_1	amycolatum/jeikeium/urealyticum/vitaeruminis
Cognition	w4	ASV_577	-0.237563	-0.2478	Impairment	0.101882	Firmicutes	Bacilli	Lactobacillales	Enterococcaceae	Enterococcus	NA
Cognition	w4	ASV_143	-0.181752	-0.191318	Impairment	0.101882	Proteobacteria	Gammaproteobacteria	Enterobacteriales	Enterobacteriaceae	Enterobacter	asburiae/cloacae/hormaechei/ludwigii/mori/soli/tabaci/xiangfangensis
Cognition	w4	ASV_5	-0.84958	-0.854802	Impairment	0.101882	Firmicutes	Bacilli	Lactobacillales	Lactobacillaceae	Lactobacillus	fermentum/gasseri/reuteri/vaginalis
Cognition	w4	ASV_17	-0.708627	-0.713323	Impairment	0.101882	Firmicutes	Bacilli	Lactobacillales	Lactobacillaceae	Lactobacillus	reuteri
Cognition	w4	ASV_63	-0.305844	-0.311062	Impairment	0.101882	Proteobacteria	Gammaproteobacteria	Enterobacteriales	Enterobacteriaceae	Enterobacter	NA
Cognition	w4	ASV_3	-0.30087	-0.313895	Impairment	0.101882	Proteobacteria	Gammaproteobacteria	Enterobacteriales	Enterobacteriaceae	Escherichia/Shigella	albertii/boydii/coli/dysenteriae/fergusonii/flexneri/sonnei/vulneris
Cognition	w4	ASV_52	-0.270432	-0.275141	Impairment	0.101882	Proteobacteria	Gammaproteobacteria	Enterobacteriales	Enterobacteriaceae	Klebsiella	aerogenes/oxytoca/pneumoniae
Cognition	w4	ASV_16	-0.776798	-0.797241	Impairment	0.101882	Firmicutes	Bacilli	Lactobacillales	Lactobacillaceae	Lactobacillus	reuteri
Cognition	w4	ASV_28	-0.469693	-0.478665	Impairment	0.101882	Firmicutes	Bacilli	Lactobacillales	Enterococcaceae	Enterococcus	NA
Cognition	w4	ASV_624	-0.201515	-0.218876	Impairment	0.101882	Firmicutes	Bacilli	Bacillales	Staphylococcaceae	Staphylococcus	NA
Cognition	w4	ASV_1104	-0.164999	-0.202484	Impairment	0.101882	Proteobacteria	Gammaproteobacteria	Betaproteobacteriales	Burkholderiaceae	Delftia	acidovorans/lacustris/tsuruhatensis
Cognition	w4	ASV_23	-0.210884	-0.217146	Impairment	0.101882	Firmicutes	Clostridia	Clostridiales	Clostridiaceae_1	Clostridium_sensu_stricto_1	perfringens/thermophilus
Cognition	w4	ASV_8	-0.791178	-0.810222	Impairment	0.101882	Firmicutes	Bacilli	Lactobacillales	Lactobacillaceae	Lactobacillus	reuteri
Cognition	w4	ASV_132	-0.158718	-0.17146	Impairment	0.101882	Firmicutes	Bacilli	Bacillales	Staphylococcaceae	Staphylococcus	caprae/epidermidis
Cognition	w4	ASV_369	-0.188766	-0.191438	Impairment	0.101882	Actinobacteria	Actinobacteria	Corynebacteriales	Corynebacteriaceae	Corynebacterium_1	amycolatum/jeikeium/urealyticum/vitaeruminis
Cognition	w4	ASV_7	-0.522855	-0.52862	Impairment	0.101882	Firmicutes	Bacilli	Bacillales	Staphylococcaceae	Staphylococcus	epidermidis
Cognition	w4	ASV_34	-0.173627	-0.187444	Impairment	0.101882	Proteobacteria	Gammaproteobacteria	Enterobacteriales	Enterobacteriaceae	NA	NA
Cognition	w4	ASV_880	-0.20718	-0.209729	Impairment	0.101882	Firmicutes	Bacilli	Bacillales	Staphylococcaceae	Staphylococcus	argenteus/aureus/capitis/caprae/devriesei/epidermidis/equorum/haemolyticus/hominis/lugdunensis/pasteuri/petrasii/phage/saccharolyticus/schweitzeri/simiae/warneri
Cognition	w4	ASV_81	-0.260714	-0.259823	Normal	0.101882	Proteobacteria	Gammaproteobacteria	Enterobacteriales	Enterobacteriaceae	NA	NA
Cognition	w4	ASV_2197	-0.168685	-0.171559	Impairment	0.101882	Proteobacteria	Gammaproteobacteria	Enterobacteriales	Enterobacteriaceae	Klebsiella	NA
Cognition	w4	ASV_2	0.104669	-0.200991	Impairment	0.101882	Firmicutes	Bacilli	Lactobacillales	Enterococcaceae	Enterococcus	NA
Cognition	w4	ASV_753	-0.422643	-0.434874	Impairment	0.101882	Firmicutes	Bacilli	Lactobacillales	Enterococcaceae	Enterococcus	NA
Cognition	w4	ASV_19	-0.565657	-0.569888	Impairment	0.101882	Firmicutes	Bacilli	Bacillales	Staphylococcaceae	Staphylococcus	epidermidis
Cognition	w4	ASV_1	0.292706	0.198234	Impairment	0.101882	Firmicutes	Bacilli	Bacillales	Staphylococcaceae	Staphylococcus	aureus/capitis/caprae/epidermidis/haemolyticus/warneri
Cognition	w4	ASV_2828	-0.164542	-0.177184	Impairment	0.101882	Firmicutes	Bacilli	Bacillales	Staphylococcaceae	Staphylococcus	epidermidis
Cognition	w4	ASV_98	-0.155696	-0.178578	Impairment	0.101882	Proteobacteria	Gammaproteobacteria	Enterobacteriales	Enterobacteriaceae	Klebsiella	pneumoniae/variicola
Cognition	w4	ASV_12	-0.376007	-0.383713	Impairment	0.101882	Proteobacteria	Gammaproteobacteria	Enterobacteriales	Enterobacteriaceae	Escherichia/Shigella	albertii/boydii/coli/dysenteriae/fergusonii/flexneri/sonnei/vulneris
Cognition	w4	ASV_232	-0.165949	-0.177702	Impairment	0.101882	Proteobacteria	Gammaproteobacteria	Enterobacteriales	Enterobacteriaceae	Klebsiella	pneumoniae
Cognition	w4	ASV_1708	-0.148984	-0.177726	Impairment	0.101882	Firmicutes	Bacilli	Bacillales	Staphylococcaceae	Staphylococcus	NA
Cognition	w4	ASV_11	-0.276463	-0.295298	Impairment	0.101882	Proteobacteria	Gammaproteobacteria	Enterobacteriales	Enterobacteriaceae	NA	NA
Cognition	w4	ASV_6	-0.64019	-0.659944	Impairment	0.101882	Proteobacteria	Gammaproteobacteria	Enterobacteriales	Enterobacteriaceae	Escherichia/Shigella	albertii/boydii/coli/dysenteriae/fergusonii/flexneri/sonnei/vulneris
Cognition	w4	ASV_9	-0.333503	-0.339383	Impairment	0.101882	Firmicutes	Bacilli	Bacillales	Staphylococcaceae	Staphylococcus	epidermidis
Cognition	w4	ASV_685	-0.170474	-0.188659	Impairment	0.101882	Proteobacteria	Gammaproteobacteria	Enterobacteriales	Enterobacteriaceae	NA	NA
Cognition	w4	ASV_2058	-0.182726	-0.207158	Impairment	0.101882	Firmicutes	Bacilli	Bacillales	Staphylococcaceae	Staphylococcus	argenteus/aureus/capitis/caprae/devriesei/epidermidis/equorum/haemolyticus/hominis/lugdunensis/pasteuri/petrasii/phage/saccharolyticus/schweitzeri/simiae/warneri
Cognition	w4	ASV_71	-0.228098	-0.238714	Impairment	0.101882	Proteobacteria	Gammaproteobacteria	Enterobacteriales	Enterobacteriaceae	Klebsiella	aerogenes/oxytoca/pneumoniae
Cognition	w4	ASV_64	-0.133007	-0.159429	Impairment	0.101882	Firmicutes	Negativicutes	Selenomonadales	Veillonellaceae	Veillonella	parvula
Cognition	w4	ASV_1240	-0.0903353	-0.122166	Impairment	0.101882	Proteobacteria	Gammaproteobacteria	Enterobacteriales	Enterobacteriaceae	NA	NA
Cognition	w4	ASV_1229	-0.11091	-0.126568	Impairment	0.101882	Firmicutes	Bacilli	Lactobacillales	Enterococcaceae	Enterococcus	NA
Cognition	w4	ASV_1602	-0.114304	-0.125484	Impairment	0.101882	Proteobacteria	Gammaproteobacteria	Betaproteobacteriales	Burkholderiaceae	Delftia	acidovorans/lacustris/tsuruhatensis
Cognition	w4	ASV_20	-0.114729	-0.126053	Impairment	0.101882	Proteobacteria	Gammaproteobacteria	Enterobacteriales	Enterobacteriaceae	Klebsiella	michiganensis/oxytoca
Cognition	w4	ASV_224	-0.118581	-0.125066	Impairment	0.101882	Firmicutes	Clostridia	Clostridiales	Family_XI	Finegoldia	magna
Cognition	w4	ASV_233	-0.0904549	-0.129109	Impairment	0.101882	Actinobacteria	Actinobacteria	Corynebacteriales	Corynebacteriaceae	Corynebacterium_1	aurimucosum/pseudogenitalium/tuberculostearicum
Cognition	w4	ASV_1037	-0.320252	-0.334791	Impairment	0.101882	Firmicutes	Bacilli	Bacillales	Staphylococcaceae	Staphylococcus	NA
Cognition	w4	ASV_14	-0.185281	-0.206291	Impairment	0.101882	Proteobacteria	Gammaproteobacteria	Enterobacteriales	Enterobacteriaceae	Klebsiella	aerogenes/oxytoca/pneumoniae/variicola
Cognition	w4	ASV_197	-0.216457	-0.231264	Impairment	0.101882	Proteobacteria	Gammaproteobacteria	Enterobacteriales	Enterobacteriaceae	Escherichia/Shigella	coli/fergusonii/flexneri/sonnei
Motor	w1	ASV_2446	-0.116863	-0.181775	Impairment	0.159358	Firmicutes	Bacilli	Bacillales	Staphylococcaceae	Staphylococcus	NA
Motor	w1	ASV_258	-0.14233	-0.180502	Impairment	0.156847	Firmicutes	Bacilli	Lactobacillales	Enterococcaceae	Enterococcus	NA
Motor	w1	ASV_672	-0.258453	-0.293961	Impairment	0.134408	Proteobacteria	Alphaproteobacteria	Sphingomonadales	Sphingomonadaceae	Sphingomonas	kyeonggiensis/leidyi/pituitosa
Motor	w1	ASV_2828	0.0292859	-0.144945	Impairment	0.132147	Firmicutes	Bacilli	Bacillales	Staphylococcaceae	Staphylococcus	epidermidis
Motor	w1	ASV_232	0.182278	-0.136071	Impairment	0.132027	Proteobacteria	Gammaproteobacteria	Enterobacteriales	Enterobacteriaceae	Klebsiella	pneumoniae
Motor	w1	ASV_3430	-0.0073185	-0.13937	Impairment	0.125533	Proteobacteria	Alphaproteobacteria	Sphingomonadales	Sphingomonadaceae	Sphingomonas	kyeonggiensis/leidyi/pituitosa
Motor	w1	ASV_553	0.0568738	-0.135054	Impairment	0.125184	Proteobacteria	Gammaproteobacteria	Enterobacteriales	Enterobacteriaceae	Escherichia/Shigella	albertii/boydii/coli/dysenteriae/fergusonii/flexneri/sonnei/vulneris
Motor	w1	ASV_973	-0.0269805	-0.139704	Impairment	0.124985	Firmicutes	Bacilli	Lactobacillales	Lactobacillaceae	Lactobacillus	NA
Motor	w1	ASV_919	-0.0295413	-0.139433	Impairment	0.12463	Firmicutes	Bacilli	Lactobacillales	Lactobacillaceae	Lactobacillus	NA
Motor	w1	ASV_377	-0.020093	-0.138337	Impairment	0.124048	Firmicutes	Clostridia	Clostridiales	Lachnospiraceae	Agathobacter	NA
Motor	w1	ASV_865	-0.035429	-0.1388	Impairment	0.123804	Firmicutes	Bacilli	Lactobacillales	Lactobacillaceae	Lactobacillus	reuteri
Motor	w1	ASV_703	-0.0380459	-0.138513	Impairment	0.123433	Firmicutes	Bacilli	Lactobacillales	Lactobacillaceae	Lactobacillus	NA
Motor	w1	ASV_25	-0.318488	-0.340331	Impairment	0.121465	Firmicutes	Bacilli	Bacillales	Staphylococcaceae	Staphylococcus	aureus/capitis/caprae/epidermidis/haemolyticus/warneri
Motor	w1	ASV_1947	-0.0456735	-0.136063	Impairment	0.120891	Firmicutes	Bacilli	Bacillales	Bacillaceae	Bacillus	NA
Motor	w1	ASV_2904	-0.0398193	-0.134159	Impairment	0.119424	Proteobacteria	Gammaproteobacteria	Betaproteobacteriales	Burkholderiaceae	Delftia	acidovorans/lacustris/tsuruhatensis
Motor	w1	ASV_2968	-0.0583731	-0.134664	Impairment	0.11908	Firmicutes	Bacilli	Bacillales	Staphylococcaceae	Staphylococcus	epidermidis/haemolyticus/hominis
Motor	w1	ASV_2641	-0.0437713	-0.133899	Impairment	0.119019	Firmicutes	Bacilli	Lactobacillales	Lactobacillaceae	Lactobacillus	reuteri
Motor	w1	ASV_2562	-0.0447188	-0.133836	Impairment	0.118921	Firmicutes	Bacilli	Lactobacillales	Lactobacillaceae	Lactobacillus	reuteri
Motor	w1	ASV_2183	-0.0653705	-0.133974	Impairment	0.118155	Firmicutes	Bacilli	Bacillales	Staphylococcaceae	Staphylococcus	aureus/capitis/caprae/epidermidis/haemolyticus/warneri
Motor	w1	ASV_2148	-0.0657027	-0.133941	Impairment	0.11811	Firmicutes	Bacilli	Bacillales	Staphylococcaceae	Staphylococcus	epidermidis/haemolyticus/hominis
Motor	w1	ASV_3303	-0.0539215	-0.132946	Impairment	0.117721	Firmicutes	Bacilli	Bacillales	Staphylococcaceae	Staphylococcus	NA
Motor	w1	ASV_348	-0.0592679	-0.132793	Impairment	0.117649	Actinobacteria	Actinobacteria	Corynebacteriales	Corynebacteriaceae	Corynebacterium_1	aurimucosum
Motor	w1	ASV_2915	-0.0631775	-0.132575	Impairment	0.117267	Proteobacteria	Gammaproteobacteria	Enterobacteriales	Enterobacteriaceae	Morganella	morganii
Motor	w1	ASV_2639	-0.065649	-0.132395	Impairment	0.116987	Firmicutes	Bacilli	Lactobacillales	Enterococcaceae	NA	NA
Motor	w1	ASV_3484	-0.0656669	-0.132067	Impairment	0.11642	Bacteroidetes	Bacteroidia	Bacteroidales	Bacteroidaceae	Bacteroides	NA
Motor	w1	ASV_1994	-0.0706824	-0.13202	Impairment	0.116409	Proteobacteria	Gammaproteobacteria	Enterobacteriales	Enterobacteriaceae	Morganella	morganii
Motor	w1	ASV_1964	-0.0708891	-0.132004	Impairment	0.116385	Proteobacteria	Gammaproteobacteria	Enterobacteriales	Enterobacteriaceae	Morganella	morganii
Motor	w1	ASV_2100	-0.0671047	-0.132028	Impairment	0.116323	Firmicutes	Bacilli	Bacillales	Staphylococcaceae	Staphylococcus	aureus/capitis/caprae/epidermidis/haemolyticus/warneri
Motor	w1	ASV_1650	-0.0707248	-0.131765	Impairment	0.115928	Firmicutes	Bacilli	Lactobacillales	Streptococcaceae	Streptococcus	agalactiae/pyogenes
Motor	w1	ASV_1400	-0.0755197	-0.131648	Impairment	0.115843	Proteobacteria	Gammaproteobacteria	Enterobacteriales	Enterobacteriaceae	Morganella	morganii
Motor	w1	ASV_2723	-0.071481	-0.13165	Impairment	0.115792	Bacteroidetes	Bacteroidia	Bacteroidales	Bacteroidaceae	Bacteroides	NA
Motor	w1	ASV_1486	-0.072055	-0.131666	Impairment	0.115782	Firmicutes	Bacilli	Lactobacillales	Lactobacillaceae	Lactobacillus	reuteri
Motor	w1	ASV_1072	-0.0686171	-0.131156	Impairment	0.115723	Firmicutes	Bacilli	Bacillales	Staphylococcaceae	Staphylococcus	aureus/pasteuri/warneri
Motor	w1	ASV_2466	-0.0728942	-0.131547	Impairment	0.115638	Bacteroidetes	Bacteroidia	Bacteroidales	Bacteroidaceae	Bacteroides	vulgatus
Motor	w1	ASV_1777	-0.0683178	-0.131027	Impairment	0.11562	Firmicutes	Bacilli	Lactobacillales	Enterococcaceae	Enterococcus	NA
Motor	w1	ASV_1671	-0.0693051	-0.130971	Impairment	0.115523	Firmicutes	Bacilli	Lactobacillales	Enterococcaceae	NA	NA
Motor	w1	ASV_1613	-0.0742024	-0.131451	Impairment	0.115495	Proteobacteria	Gammaproteobacteria	Enterobacteriales	Enterobacteriaceae	Escherichia/Shigella	albertii/boydii/coli/dysenteriae/fergusonii/flexneri/sonnei/vulneris
Motor	w1	ASV_391	-0.0770808	-0.131467	Impairment	0.115386	Firmicutes	Bacilli	Lactobacillales	Lactobacillaceae	Lactobacillus	reuteri
Motor	w1	ASV_650	-0.0754344	-0.130749	Impairment	0.115032	Firmicutes	Bacilli	Bacillales	Staphylococcaceae	Staphylococcus	epidermidis
Motor	w1	ASV_1041	-0.0795276	-0.131051	Impairment	0.114904	Proteobacteria	Gammaproteobacteria	Enterobacteriales	Enterobacteriaceae	Escherichia/Shigella	albertii/boydii/coli/dysenteriae/fergusonii/flexneri/sonnei/vulneris
Motor	w1	ASV_1383	-0.0795662	-0.131049	Impairment	0.1149	Bacteroidetes	Bacteroidia	Bacteroidales	Bacteroidaceae	Bacteroides	vulgatus
Motor	w1	ASV_561	-0.077216	-0.130639	Impairment	0.114848	Firmicutes	Bacilli	Bacillales	Staphylococcaceae	Staphylococcus	NA
Motor	w1	ASV_349	-0.0809756	-0.129672	Impairment	0.113793	Firmicutes	Bacilli	Bacillales	Staphylococcaceae	Staphylococcus	caprae/epidermidis
Motor	w1	ASV_428	-0.32255	-0.347059	Impairment	0.097274	Firmicutes	Bacilli	Lactobacillales	Lactobacillaceae	Lactobacillus	NA
Motor	w1	ASV_2306	-0.328017	-0.355795	Impairment	0.0965733	Firmicutes	Bacilli	Lactobacillales	Lactobacillaceae	Lactobacillus	NA
Motor	w1	ASV_12	-0.0662855	-0.187071	Impairment	0.0908833	Proteobacteria	Gammaproteobacteria	Enterobacteriales	Enterobacteriaceae	Escherichia/Shigella	albertii/boydii/coli/dysenteriae/fergusonii/flexneri/sonnei/vulneris
Motor	w1	ASV_2607	-0.144499	-0.188989	Impairment	0.0884272	Actinobacteria	Actinobacteria	Micrococcales	Microbacteriaceae	Microbacterium	NA
Motor	w1	ASV_736	-0.222662	-0.256282	Impairment	0.0846709	Firmicutes	Bacilli	Bacillales	Staphylococcaceae	Staphylococcus	aureus/capitis/caprae/epidermidis/haemolyticus/warneri
Motor	w1	ASV_115	-0.429167	-0.450474	Impairment	0.0831388	Firmicutes	Bacilli	Lactobacillales	Lactobacillaceae	Lactobacillus	reuteri
Motor	w1	ASV_930	-0.131081	-0.181252	Impairment	0.0819137	Firmicutes	Bacilli	Bacillales	Staphylococcaceae	Staphylococcus	aureus/capitis/caprae/epidermidis/haemolyticus/warneri
Motor	w1	ASV_1372	-0.12063	-0.185517	Impairment	0.0792099	Firmicutes	Bacilli	Bacillales	Planococcaceae	Lysinibacillus	fusiformis/mangiferihumi/sphaericus/varians
Motor	w1	ASV_1301	-0.145168	-0.211164	Impairment	0.0780685	Firmicutes	Bacilli	Lactobacillales	Enterococcaceae	Enterococcus	NA
Motor	w1	ASV_2029	-0.111856	-0.186588	Impairment	0.0759463	Firmicutes	Bacilli	Bacillales	Staphylococcaceae	Staphylococcus	epidermidis/haemolyticus/hominis
Motor	w1	ASV_2368	-0.125034	-0.183689	Impairment	0.0723682	Firmicutes	Bacilli	Lactobacillales	Lactobacillaceae	Lactobacillus	reuteri
Motor	w1	ASV_2202	-0.107662	-0.187498	Impairment	0.0719939	Firmicutes	Bacilli	Bacillales	Staphylococcaceae	Staphylococcus	epidermidis
Motor	w1	ASV_2413	-0.099951	-0.1892	Impairment	0.0702365	Proteobacteria	Gammaproteobacteria	Betaproteobacteriales	Burkholderiaceae	Ralstonia	detusculanense/insidiosa/mannitolilytica/pickettii/solanacearum/syzygii
Motor	w1	ASV_486	-0.287804	-0.303048	Impairment	0.0692774	Proteobacteria	Gammaproteobacteria	Betaproteobacteriales	Burkholderiaceae	Delftia	acidovorans/lacustris/tsuruhatensis
Motor	w1	ASV_1602	-0.14233	-0.211695	Impairment	0.0654748	Proteobacteria	Gammaproteobacteria	Betaproteobacteriales	Burkholderiaceae	Delftia	acidovorans/lacustris/tsuruhatensis
Motor	w1	ASV_1787	-0.273926	-0.28869	Impairment	0.0647035	Firmicutes	Bacilli	Lactobacillales	Lactobacillaceae	Lactobacillus	NA
Motor	w1	ASV_1704	-0.139041	-0.183486	Impairment	0.0607814	Firmicutes	Bacilli	Lactobacillales	Enterococcaceae	Enterococcus	NA
Motor	w1	ASV_60	-0.407918	-0.420656	Impairment	0.056445	Firmicutes	Bacilli	Lactobacillales	Lactobacillaceae	Lactobacillus	reuteri
Motor	w1	ASV_290	-0.14533	-0.183215	Impairment	0.054609	Firmicutes	Bacilli	Bacillales	Staphylococcaceae	Staphylococcus	aureus/capitis/caprae/epidermidis/haemolyticus/warneri
Motor	w1	ASV_2644	-0.152082	-0.219524	Impairment	0.0530825	Firmicutes	Bacilli	Bacillales	Staphylococcaceae	Staphylococcus	epidermidis
Motor	w1	ASV_1345	-0.178032	-0.221675	Impairment	0.0529593	Firmicutes	Bacilli	Bacillales	Staphylococcaceae	Staphylococcus	NA
Motor	w1	ASV_1489	-0.0670556	-0.183804	Impairment	0.0529405	Firmicutes	Bacilli	Bacillales	Staphylococcaceae	Staphylococcus	argenteus/aureus/equorum/phage/schweitzeri/simiae
Motor	w1	ASV_1104	-0.196519	-0.250511	Impairment	0.0494864	Proteobacteria	Gammaproteobacteria	Betaproteobacteriales	Burkholderiaceae	Delftia	acidovorans/lacustris/tsuruhatensis
Motor	w1	ASV_1379	-0.178073	-0.227611	Impairment	0.0439856	Firmicutes	Bacilli	Bacillales	Staphylococcaceae	Staphylococcus	aureus/capitis/caprae/epidermidis/haemolyticus/warneri
Motor	w1	ASV_101	-0.305277	-0.315919	Impairment	0.0436157	Firmicutes	Bacilli	Bacillales	Staphylococcaceae	Staphylococcus	epidermidis/haemolyticus/hominis
Motor	w1	ASV_99	-0.437796	-0.449794	Impairment	0.0393679	Firmicutes	Bacilli	Lactobacillales	Lactobacillaceae	Lactobacillus	reuteri
Motor	w1	ASV_313	-0.182554	-0.227675	Impairment	0.0363309	Firmicutes	Bacilli	Bacillales	Staphylococcaceae	Staphylococcus	aureus
Motor	w1	ASV_142	-0.436553	-0.449289	Impairment	0.0345554	Firmicutes	Bacilli	Lactobacillales	Lactobacillaceae	Lactobacillus	reuteri
Motor	w1	ASV_54	-0.438315	-0.45002	Impairment	0.0308935	Firmicutes	Bacilli	Lactobacillales	Lactobacillaceae	Lactobacillus	fermentum/gasseri/reuteri/vaginalis
Motor	w1	ASV_196	-0.24465	-0.257678	Impairment	0.0299347	Firmicutes	Bacilli	Bacillales	Staphylococcaceae	Staphylococcus	lugdunensis
Motor	w1	ASV_1773	-0.348586	-0.360446	Impairment	0.0297849	Firmicutes	Bacilli	Lactobacillales	Lactobacillaceae	Lactobacillus	NA
Motor	w1	ASV_65	-0.12772	-0.172835	Impairment	0.0246345	Proteobacteria	Gammaproteobacteria	Pseudomonadales	Pseudomonadaceae	Pseudomonas	alcaliphila/mendocina/putida/stutzeri
Motor	w1	ASV_2441	0.187226	-0.133958	Impairment	0.0222258	Proteobacteria	Gammaproteobacteria	Enterobacteriales	Enterobacteriaceae	Klebsiella	NA
Motor	w1	ASV_742	-0.228741	-0.258786	Impairment	0.0187259	Firmicutes	Bacilli	Bacillales	Staphylococcaceae	Staphylococcus	aureus/capitis/caprae/epidermidis/haemolyticus/warneri
Motor	w1	ASV_35	0.1652	-0.139052	Impairment	0.0182811	Firmicutes	Bacilli	Bacillales	Staphylococcaceae	Staphylococcus	argenteus/aureus/equorum/phage/schweitzeri/simiae
Motor	w1	ASV_425	-0.443664	-0.450029	Impairment	0.0175886	Firmicutes	Bacilli	Bacillales	Staphylococcaceae	Staphylococcus	aureus/capitis/caprae/epidermidis/haemolyticus/warneri
Motor	w1	ASV_150	0.158661	-0.137126	Impairment	0.0173293	Proteobacteria	Gammaproteobacteria	Enterobacteriales	Enterobacteriaceae	NA	NA
Motor	w1	ASV_2063	0.158661	-0.137126	Impairment	0.0173293	Proteobacteria	Gammaproteobacteria	Enterobacteriales	Enterobacteriaceae	NA	NA
Motor	w1	ASV_143	0.143077	-0.135184	Impairment	0.0154012	Proteobacteria	Gammaproteobacteria	Enterobacteriales	Enterobacteriaceae	Enterobacter	asburiae/cloacae/hormaechei/ludwigii/mori/soli/tabaci/xiangfangensis
Motor	w1	ASV_3022	0.142348	-0.139098	Impairment	0.0145228	Firmicutes	Bacilli	Bacillales	Staphylococcaceae	Staphylococcus	NA
Motor	w1	ASV_357	0.142348	-0.139098	Impairment	0.0145228	Proteobacteria	Gammaproteobacteria	Enterobacteriales	Enterobacteriaceae	NA	NA
Motor	w1	ASV_28	0.134071	-0.139158	Impairment	0.0136584	Firmicutes	Bacilli	Lactobacillales	Enterococcaceae	Enterococcus	NA
Motor	w1	ASV_228	0.127164	-0.139303	Impairment	0.0125017	Firmicutes	Clostridia	Clostridiales	Ruminococcaceae	Subdoligranulum	NA
Motor	w1	ASV_884	-0.344308	-0.357993	Impairment	0.0107993	Firmicutes	Bacilli	Lactobacillales	Enterococcaceae	Enterococcus	NA
Motor	w1	ASV_511	0.109194	-0.140547	Impairment	0.0089818	Bacteroidetes	Bacteroidia	Bacteroidales	Bacteroidaceae	Bacteroides	fragilis
Motor	w1	ASV_2237	0.0985224	-0.139291	Impairment	0.00774307	Firmicutes	Bacilli	Lactobacillales	Enterococcaceae	Enterococcus	canintestini/dispar/saigonensis
Motor	w1	ASV_44	-0.389776	-0.397834	Impairment	0.00736834	Firmicutes	Bacilli	Lactobacillales	Enterococcaceae	Enterococcus	NA
Motor	w1	ASV_1922	-0.257122	-0.270181	Impairment	0.00695382	Firmicutes	Bacilli	Lactobacillales	Lactobacillaceae	Lactobacillus	NA
Motor	w1	ASV_1099	-0.257045	-0.290075	Impairment	0.00469238	Firmicutes	Bacilli	Lactobacillales	Enterococcaceae	NA	NA
Motor	w1	ASV_205	0.0661908	-0.135104	Impairment	0.00262988	Bacteroidetes	Bacteroidia	Bacteroidales	Bacteroidaceae	Bacteroides	fragilis
Motor	w1	ASV_3365	0.057022	-0.137245	Impairment	0.000618377	Firmicutes	Bacilli	Bacillales	Staphylococcaceae	Staphylococcus	NA
Motor	w1	ASV_23	-0.141702	-0.18896	Impairment	0.000176379	Firmicutes	Clostridia	Clostridiales	Clostridiaceae_1	Clostridium_sensu_stricto_1	perfringens/thermophilus
Motor	w1	ASV_400	0.0437708	-0.137944	Impairment	-0.00160395	Firmicutes	Negativicutes	Selenomonadales	Veillonellaceae	Veillonella	NA
Motor	w1	ASV_63	0.0437708	-0.137944	Impairment	-0.00160395	Proteobacteria	Gammaproteobacteria	Enterobacteriales	Enterobacteriaceae	Enterobacter	NA
Motor	w1	ASV_153	0.038874	-0.13625	Impairment	-0.00230064	Proteobacteria	Gammaproteobacteria	Enterobacteriales	Enterobacteriaceae	Enterobacter	asburiae/cloacae
Motor	w1	ASV_6	0.038874	-0.13625	Impairment	-0.00230064	Proteobacteria	Gammaproteobacteria	Enterobacteriales	Enterobacteriaceae	Escherichia/Shigella	albertii/boydii/coli/dysenteriae/fergusonii/flexneri/sonnei/vulneris
Motor	w1	ASV_533	0.0357496	-0.138672	Impairment	-0.00296862	Firmicutes	Bacilli	Bacillales	Staphylococcaceae	Staphylococcus	argenteus/aureus/equorum/phage/schweitzeri/simiae
Motor	w1	ASV_3340	0.0344941	-0.136874	Impairment	-0.00306028	Firmicutes	Bacilli	Bacillales	Staphylococcaceae	Staphylococcus	NA
Motor	w1	ASV_527	0.0344941	-0.136874	Impairment	-0.00306028	Firmicutes	Bacilli	Bacillales	Staphylococcaceae	Staphylococcus	NA
Motor	w1	ASV_2097	-0.204485	-0.227448	Impairment	-0.00343715	Firmicutes	Bacilli	Lactobacillales	Lactobacillaceae	Lactobacillus	NA
Motor	w1	ASV_3127	0.0297571	-0.144571	Impairment	-0.00432961	Firmicutes	Bacilli	Bacillales	Staphylococcaceae	Staphylococcus	NA
Motor	w1	ASV_4	-0.495717	-0.491319	Normal	-0.00452957	Firmicutes	Bacilli	Bacillales	Staphylococcaceae	Staphylococcus	argenteus/aureus/equorum/phage/schweitzeri/simiae
Motor	w1	ASV_11	0.0252784	-0.137379	Impairment	-0.00460697	Proteobacteria	Gammaproteobacteria	Enterobacteriales	Enterobacteriaceae	NA	NA
Motor	w1	ASV_52	0.0174456	-0.137124	Impairment	-0.00587795	Proteobacteria	Gammaproteobacteria	Enterobacteriales	Enterobacteriaceae	Klebsiella	aerogenes/oxytoca/pneumoniae
Motor	w1	ASV_1708	0.0139844	-0.140392	Impairment	-0.00665522	Firmicutes	Bacilli	Bacillales	Staphylococcaceae	Staphylococcus	NA
Motor	w1	ASV_1040	0.01192	-0.136993	Impairment	-0.00677766	Firmicutes	Bacilli	Bacillales	Staphylococcaceae	Staphylococcus	epidermidis
Motor	w1	ASV_81	0.0127053	-0.140709	Impairment	-0.0068856	Proteobacteria	Gammaproteobacteria	Enterobacteriales	Enterobacteriaceae	NA	NA
Motor	w1	ASV_1556	-0.215357	-0.287507	Impairment	-0.00791653	Firmicutes	Bacilli	Bacillales	Staphylococcaceae	Staphylococcus	NA
Motor	w1	ASV_29	-0.00133573	-0.137177	Impairment	-0.00896787	Proteobacteria	Gammaproteobacteria	Enterobacteriales	Enterobacteriaceae	NA	NA
Motor	w1	ASV_1106	-0.00357402	-0.13646	Impairment	-0.00929001	Firmicutes	Bacilli	Bacillales	Staphylococcaceae	Staphylococcus	NA
Motor	w1	ASV_20	-0.00460345	-0.136304	Impairment	-0.00944922	Proteobacteria	Gammaproteobacteria	Enterobacteriales	Enterobacteriaceae	Klebsiella	michiganensis/oxytoca
Motor	w1	ASV_197	-0.00508132	-0.140114	Impairment	-0.00977073	Proteobacteria	Gammaproteobacteria	Enterobacteriales	Enterobacteriaceae	Escherichia/Shigella	coli/fergusonii/flexneri/sonnei
Motor	w1	ASV_1346	-0.00612193	-0.141702	Impairment	-0.010043	Firmicutes	Bacilli	Bacillales	Staphylococcaceae	Staphylococcus	NA
Motor	w1	ASV_3339	-0.00988756	-0.134906	Impairment	-0.0102285	Proteobacteria	Gammaproteobacteria	Pasteurellales	Pasteurellaceae	Haemophilus	parainfluenzae
Motor	w1	ASV_66	-0.0105998	-0.136021	Impairment	-0.0104166	Firmicutes	Negativicutes	Selenomonadales	Veillonellaceae	Veillonella	atypica
Motor	w1	ASV_1738	-0.0113628	-0.134848	Impairment	-0.0104672	Proteobacteria	Gammaproteobacteria	Pasteurellales	Pasteurellaceae	Haemophilus	parainfluenzae
Motor	w1	ASV_224	-0.0141777	-0.134375	Impairment	-0.0106798	Firmicutes	Clostridia	Clostridiales	Family_XI	Finegoldia	magna
Motor	w1	ASV_1582	-0.0140031	-0.134741	Impairment	-0.0108943	Proteobacteria	Gammaproteobacteria	Pasteurellales	Pasteurellaceae	Haemophilus	influenzae/parainfluenzae
Motor	w1	ASV_1475	-0.0115044	-0.141213	Impairment	-0.0108964	Firmicutes	Bacilli	Bacillales	Staphylococcaceae	Staphylococcus	NA
Motor	w1	ASV_32	-0.0157991	-0.13509	Impairment	-0.0109935	Proteobacteria	Gammaproteobacteria	Enterobacteriales	Enterobacteriaceae	NA	NA
Motor	w1	ASV_839	-0.0157991	-0.13509	Impairment	-0.0109935	Proteobacteria	Gammaproteobacteria	Enterobacteriales	Enterobacteriaceae	Enterobacter	NA
Motor	w1	ASV_71	-0.0131455	-0.138938	Impairment	-0.011021	Proteobacteria	Gammaproteobacteria	Enterobacteriales	Enterobacteriaceae	Klebsiella	aerogenes/oxytoca/pneumoniae
Motor	w1	ASV_1700	-0.0172009	-0.135396	Impairment	-0.0112454	Proteobacteria	Gammaproteobacteria	Pseudomonadales	Pseudomonadaceae	Pseudomonas	putida/stutzeri/xanthomarina
Motor	w1	ASV_1051	-0.0173528	-0.1346	Impairment	-0.0114358	Proteobacteria	Gammaproteobacteria	Pasteurellales	Pasteurellaceae	Haemophilus	parainfluenzae
Motor	w1	ASV_2	-0.359756	-0.36738	Impairment	-0.0114627	Firmicutes	Bacilli	Lactobacillales	Enterococcaceae	Enterococcus	NA
Motor	w1	ASV_314	-0.0163482	-0.138381	Impairment	-0.0115118	Actinobacteria	Actinobacteria	Propionibacteriales	Propionibacteriaceae	Cutibacterium	avidum
Motor	w1	ASV_657	-0.0198692	-0.135878	Impairment	-0.0117187	Firmicutes	Bacilli	Bacillales	Staphylococcaceae	Staphylococcus	NA
Motor	w1	ASV_2145	-0.0188119	-0.135552	Impairment	-0.0117363	Proteobacteria	Gammaproteobacteria	Enterobacteriales	Enterobacteriaceae	NA	NA
Motor	w1	ASV_2040	-0.0176878	-0.138636	Impairment	-0.0117483	Tenericutes	Mollicutes	Mycoplasmatales	Mycoplasmataceae	Ureaplasma	parvum/urealyticum
Motor	w1	ASV_36	-0.0175055	-0.140651	Impairment	-0.0118468	Proteobacteria	Gammaproteobacteria	Pseudomonadales	Moraxellaceae	Acinetobacter	baumannii/calcoaceticus/junii/nosocomialis/oleivorans/pittii
Motor	w1	ASV_2969	-0.0201631	-0.138095	Impairment	-0.0121205	Proteobacteria	Gammaproteobacteria	Enterobacteriales	Enterobacteriaceae	Enterobacter	NA
Motor	w1	ASV_1287	-0.0219853	-0.140218	Impairment	-0.0125554	Firmicutes	Bacilli	Bacillales	Staphylococcaceae	Staphylococcus	NA
Motor	w1	ASV_3262	-0.0236864	-0.136392	Impairment	-0.012591	Firmicutes	Bacilli	Bacillales	Staphylococcaceae	Staphylococcus	NA
Motor	w1	ASV_3545	-0.0262382	-0.13499	Impairment	-0.0127219	Tenericutes	Mollicutes	Mycoplasmatales	Mycoplasmataceae	Ureaplasma	parvum/urealyticum
Motor	w1	ASV_1948	-0.0249752	-0.136309	Impairment	-0.0127974	Proteobacteria	Gammaproteobacteria	Oceanospirillales	Halomonadaceae	Halomonas	NA
Motor	w1	ASV_550	-0.0258686	-0.134219	Impairment	-0.012811	Proteobacteria	Gammaproteobacteria	Pasteurellales	Pasteurellaceae	Haemophilus	influenzae/parainfluenzae
Motor	w1	ASV_3491	-0.0277469	-0.135115	Impairment	-0.0131768	Firmicutes	Bacilli	Bacillales	Staphylococcaceae	Staphylococcus	NA
Motor	w1	ASV_3471	-0.0269307	-0.14381	Impairment	-0.0135972	Fusobacteria	Fusobacteriia	Fusobacteriales	Leptotrichiaceae	Sneathia	NA
Motor	w1	ASV_79	-0.0306579	-0.1349	Impairment	-0.0136415	Actinobacteria	Actinobacteria	Propionibacteriales	Propionibacteriaceae	Cutibacterium	avidum
Motor	w1	ASV_943	-0.0307882	-0.139338	Impairment	-0.0139459	Proteobacteria	Gammaproteobacteria	Pseudomonadales	Moraxellaceae	Acinetobacter	haemolyticus/johnsonii/junii
Motor	w1	ASV_2867	-0.0329018	-0.135776	Impairment	-0.0140661	Firmicutes	Bacilli	Bacillales	Staphylococcaceae	Staphylococcus	epidermidis
Motor	w1	ASV_3002	-0.0342179	-0.13469	Impairment	-0.0142132	Proteobacteria	Gammaproteobacteria	Enterobacteriales	Enterobacteriaceae	NA	NA
Motor	w1	ASV_3254	-0.0323776	-0.143036	Impairment	-0.014443	Firmicutes	Clostridia	Clostridiales	Peptostreptococcaceae	Peptostreptococcus	NA
Motor	w1	ASV_1920	-0.0390579	-0.134689	Impairment	-0.0148336	Proteobacteria	Gammaproteobacteria	Enterobacteriales	Enterobacteriaceae	Escherichia/Shigella	NA
Motor	w1	ASV_2369	-0.0388611	-0.133245	Impairment	-0.0148841	Firmicutes	Bacilli	Bacillales	Staphylococcaceae	Staphylococcus	NA
Motor	w1	ASV_3138	-0.0352458	-0.142622	Impairment	-0.014888	Actinobacteria	Actinobacteria	Corynebacteriales	Corynebacteriaceae	Corynebacterium_1	NA
Motor	w1	ASV_2195	-0.0396029	-0.134203	Impairment	-0.014894	Firmicutes	Clostridia	Clostridiales	Clostridiaceae_1	Clostridium_sensu_stricto_1	NA
Motor	w1	ASV_3077	-0.0366484	-0.142418	Impairment	-0.0151055	Fusobacteria	Fusobacteriia	Fusobacteriales	Leptotrichiaceae	Sneathia	amnii/sanguinegens
Motor	w1	ASV_3304	-0.0416235	-0.134272	Impairment	-0.0152341	Firmicutes	Bacilli	Lactobacillales	Lactobacillaceae	Lactobacillus	reuteri
Motor	w1	ASV_2909	-0.040178	-0.137143	Impairment	-0.0153491	Tenericutes	Mollicutes	Mycoplasmatales	Mycoplasmataceae	Ureaplasma	parvum/urealyticum
Motor	w1	ASV_880	-0.333169	-0.344382	Impairment	-0.015658	Firmicutes	Bacilli	Bacillales	Staphylococcaceae	Staphylococcus	argenteus/aureus/capitis/caprae/devriesei/epidermidis/equorum/haemolyticus/hominis/lugdunensis/pasteuri/petrasii/phage/saccharolyticus/schweitzeri/simiae/warneri
Motor	w1	ASV_2833	-0.0439659	-0.132986	Impairment	-0.0157065	Firmicutes	Bacilli	Bacillales	Staphylococcaceae	Staphylococcus	NA
Motor	w1	ASV_73	-0.0306917	-0.159134	Impairment	-0.0157415	Bacteroidetes	Bacteroidia	Bacteroidales	Bacteroidaceae	Bacteroides	dorei/fragilis
Motor	w1	ASV_3119	-0.0449924	-0.13405	Impairment	-0.0157801	Firmicutes	Bacilli	Lactobacillales	Lactobacillaceae	Lactobacillus	reuteri
Motor	w1	ASV_159	-0.0441122	-0.134192	Impairment	-0.0158074	Firmicutes	Bacilli	Lactobacillales	Enterococcaceae	Enterococcus	faecalis
Motor	w1	ASV_1512	-0.0443713	-0.134949	Impairment	-0.0158983	Proteobacteria	Gammaproteobacteria	Betaproteobacteriales	Burkholderiaceae	Delftia	NA
Motor	w1	ASV_3460	-0.0461221	-0.134237	Impairment	-0.0159794	Proteobacteria	Gammaproteobacteria	Enterobacteriales	Enterobacteriaceae	NA	NA
Motor	w1	ASV_2449	-0.0470646	-0.13367	Impairment	-0.0161009	Proteobacteria	Gammaproteobacteria	Pseudomonadales	Pseudomonadaceae	Pseudomonas	putida/stutzeri/xanthomarina
Motor	w1	ASV_2286	-0.046317	-0.133418	Impairment	-0.0161204	Proteobacteria	Gammaproteobacteria	Enterobacteriales	Enterobacteriaceae	NA	NA
Motor	w1	ASV_2961	-0.0449333	-0.137874	Impairment	-0.0161772	Firmicutes	Clostridia	Clostridiales	Family_XI	Anaerococcus	nagyae
Motor	w1	ASV_2357	-0.0462484	-0.134807	Impairment	-0.0161977	Firmicutes	Bacilli	Bacillales	Bacillaceae	Bacillus	marmarensis/pseudofirmus
Motor	w1	ASV_317	-0.313754	-0.323969	Impairment	-0.0162387	Firmicutes	Bacilli	Bacillales	Staphylococcaceae	Staphylococcus	NA
Motor	w1	ASV_2487	-0.0468755	-0.133935	Impairment	-0.0162452	Firmicutes	Bacilli	Lactobacillales	Enterococcaceae	Enterococcus	NA
Motor	w1	ASV_3348	-0.0485479	-0.132353	Impairment	-0.0162658	Firmicutes	Bacilli	Lactobacillales	Enterococcaceae	Enterococcus	NA
Motor	w1	ASV_2508	-0.0479162	-0.134082	Impairment	-0.016268	Proteobacteria	Gammaproteobacteria	Enterobacteriales	Enterobacteriaceae	Escherichia/Shigella	coli/fergusonii/flexneri/sonnei
Motor	w1	ASV_1240	-0.0473911	-0.134573	Impairment	-0.0163706	Proteobacteria	Gammaproteobacteria	Enterobacteriales	Enterobacteriaceae	NA	NA
Motor	w1	ASV_2076	-0.0495241	-0.132201	Impairment	-0.0164186	Proteobacteria	Gammaproteobacteria	Enterobacteriales	Enterobacteriaceae	Escherichia/Shigella	albertii/boydii/coli/dysenteriae/fergusonii/flexneri/sonnei/vulneris
Motor	w1	ASV_2453	-0.0480064	-0.133932	Impairment	-0.0164308	Firmicutes	Bacilli	Lactobacillales	Streptococcaceae	Streptococcus	agalactiae/pyogenes
Motor	w1	ASV_2917	-0.049768	-0.133367	Impairment	-0.0165314	Proteobacteria	Gammaproteobacteria	Enterobacteriales	Enterobacteriaceae	Enterobacter	asburiae/cloacae/hormaechei/ludwigii/mori/soli/tabaci/xiangfangensis
Motor	w1	ASV_2813	-0.0497017	-0.133732	Impairment	-0.016543	Firmicutes	Bacilli	Lactobacillales	Lactobacillaceae	Lactobacillus	reuteri
Motor	w1	ASV_1199	-0.0491558	-0.133744	Impairment	-0.0166077	Firmicutes	Bacilli	Lactobacillales	Lactobacillaceae	Lactobacillus	brevis/casei/rhamnosus
Motor	w1	ASV_2793	-0.0477741	-0.137559	Impairment	-0.016624	Firmicutes	Clostridia	Clostridiales	Family_XI	Anaerococcus	NA
Motor	w1	ASV_624	-0.0498537	-0.132672	Impairment	-0.016654	Firmicutes	Bacilli	Bacillales	Staphylococcaceae	Staphylococcus	NA
Motor	w1	ASV_2299	-0.0490923	-0.135	Impairment	-0.0166774	Firmicutes	Bacilli	Lactobacillales	Lactobacillaceae	Lactobacillus	reuteri
Motor	w1	ASV_1381	-0.0502824	-0.133652	Impairment	-0.016787	Firmicutes	Bacilli	Lactobacillales	Lactobacillaceae	Lactobacillus	reuteri/vaginalis
Motor	w1	ASV_2801	-0.0514332	-0.133259	Impairment	-0.0168014	Proteobacteria	Gammaproteobacteria	Enterobacteriales	Enterobacteriaceae	NA	NA
Motor	w1	ASV_419	-0.0503362	-0.133772	Impairment	-0.0168035	Actinobacteria	Actinobacteria	Propionibacteriales	Propionibacteriaceae	Cutibacterium	granulosum
Motor	w1	ASV_2811	-0.0519835	-0.131972	Impairment	-0.0168131	Firmicutes	Bacilli	Bacillales	Staphylococcaceae	Staphylococcus	aureus/capitis/caprae/epidermidis/haemolyticus/warneri
Motor	w1	ASV_3114	-0.0522204	-0.132163	Impairment	-0.0168643	Firmicutes	Bacilli	Lactobacillales	Enterococcaceae	NA	NA
Motor	w1	ASV_1393	-0.052278	-0.13377	Impairment	-0.0169734	Proteobacteria	Gammaproteobacteria	Enterobacteriales	Enterobacteriaceae	Escherichia/Shigella	coli/fergusonii/flexneri/sonnei
Motor	w1	ASV_1952	-0.0538887	-0.133217	Impairment	-0.0172069	Proteobacteria	Gammaproteobacteria	Pseudomonadales	Pseudomonadaceae	Pseudomonas	alcaliphila/mendocina/putida/stutzeri
Motor	w1	ASV_2796	-0.0552979	-0.134516	Impairment	-0.0175214	Tenericutes	Mollicutes	Mycoplasmatales	Mycoplasmataceae	Ureaplasma	NA
Motor	w1	ASV_1511	-0.0575231	-0.129888	Impairment	-0.0176046	Firmicutes	Bacilli	Bacillales	Staphylococcaceae	Staphylococcus	aureus/capitis/caprae/epidermidis/haemolyticus/warneri
Motor	w1	ASV_2409	-0.0539364	-0.137272	Impairment	-0.0176183	Firmicutes	Bacilli	Bacillales	Staphylococcaceae	Staphylococcus	NA
Motor	w1	ASV_1954	-0.055884	-0.132333	Impairment	-0.0176235	Firmicutes	Bacilli	Bacillales	Staphylococcaceae	Staphylococcus	NA
Motor	w1	ASV_1944	-0.0540378	-0.137259	Impairment	-0.0176342	Firmicutes	Bacilli	Bacillales	Staphylococcaceae	Staphylococcus	NA
Motor	w1	ASV_1194	-0.0557719	-0.133289	Impairment	-0.017666	Proteobacteria	Gammaproteobacteria	Enterobacteriales	Enterobacteriaceae	NA	NA
Motor	w1	ASV_1450	-0.0558274	-0.133285	Impairment	-0.0176749	Proteobacteria	Gammaproteobacteria	Enterobacteriales	Enterobacteriaceae	NA	NA
Motor	w1	ASV_2284	-0.0569269	-0.132721	Impairment	-0.0176809	Firmicutes	Bacilli	Lactobacillales	Lactobacillaceae	Lactobacillus	reuteri
Motor	w1	ASV_1215	-0.0555603	-0.135083	Impairment	-0.0177456	Proteobacteria	Gammaproteobacteria	Enterobacteriales	Enterobacteriaceae	Enterobacter	asburiae/cloacae/hormaechei/ludwigii/mori/soli/tabaci/xiangfangensis
Motor	w1	ASV_636	-0.0557666	-0.135298	Impairment	-0.0177933	Tenericutes	Mollicutes	Mycoplasmatales	Mycoplasmataceae	Ureaplasma	parvum/urealyticum
Motor	w1	ASV_1022	-0.055259	-0.137112	Impairment	-0.0178255	Firmicutes	Bacilli	Lactobacillales	Streptococcaceae	Streptococcus	anginosus/cristatus/infantis/mitis/oralis/pneumoniae/pseudopneumoniae/sanguinis/timonensis
Motor	w1	ASV_1249	-0.0588988	-0.133278	Impairment	-0.0180431	Proteobacteria	Gammaproteobacteria	Enterobacteriales	Enterobacteriaceae	Escherichia/Shigella	albertii/boydii/coli/dysenteriae/fergusonii/flexneri/sonnei/vulneris
Motor	w1	ASV_2751	-0.0412274	-0.168467	Impairment	-0.018063	Firmicutes	Bacilli	Bacillales	Staphylococcaceae	Staphylococcus	NA
Motor	w1	ASV_1989	-0.0604939	-0.13265	Impairment	-0.0182693	Proteobacteria	Gammaproteobacteria	Enterobacteriales	Enterobacteriaceae	NA	NA
Motor	w1	ASV_3374	-0.0607607	-0.131993	Impairment	-0.0182729	Firmicutes	Bacilli	Lactobacillales	Enterococcaceae	NA	NA
Motor	w1	ASV_1949	-0.0609631	-0.132617	Impairment	-0.0183452	Firmicutes	Bacilli	Bacillales	Staphylococcaceae	Staphylococcus	NA
Motor	w1	ASV_2672	-0.0600723	-0.133121	Impairment	-0.018362	Firmicutes	Bacilli	Bacillales	Staphylococcaceae	Staphylococcus	argenteus/aureus/equorum/phage/schweitzeri/simiae
Motor	w1	ASV_2263	-0.0614963	-0.131658	Impairment	-0.0183744	Firmicutes	Bacilli	Lactobacillales	Enterococcaceae	NA	NA
Motor	w1	ASV_335	-0.0613463	-0.133091	Impairment	-0.0184383	Proteobacteria	Gammaproteobacteria	Enterobacteriales	Enterobacteriaceae	Escherichia/Shigella	albertii/boydii/coli/dysenteriae/fergusonii/flexneri/sonnei/vulneris
Motor	w1	ASV_3260	-0.0620611	-0.131914	Impairment	-0.0184841	Firmicutes	Bacilli	Bacillales	Staphylococcaceae	Staphylococcus	aureus/capitis/caprae/epidermidis/haemolyticus/warneri
Motor	w1	ASV_438	-0.0614985	-0.132549	Impairment	-0.0185599	Firmicutes	Bacilli	Lactobacillales	Streptococcaceae	Streptococcus	mitis/pneumoniae/pseudopneumoniae
Motor	w1	ASV_3143	-0.0633163	-0.131837	Impairment	-0.0186879	Firmicutes	Bacilli	Bacillales	Staphylococcaceae	Staphylococcus	argenteus/aureus/equorum/phage/schweitzeri/simiae
Motor	w1	ASV_2041	-0.0636214	-0.131537	Impairment	-0.01872	Firmicutes	Bacilli	Lactobacillales	Enterococcaceae	Enterococcus	NA
Motor	w1	ASV_372	-0.0642301	-0.13133	Impairment	-0.0188083	Firmicutes	Bacilli	Bacillales	Staphylococcaceae	Staphylococcus	aureus/pasteuri/warneri
Motor	w1	ASV_2440	-0.0632694	-0.13378	Impairment	-0.0189294	Firmicutes	Bacilli	Lactobacillales	Lactobacillaceae	Lactobacillus	reuteri
Motor	w1	ASV_1506	-0.0615493	-0.13862	Impairment	-0.0189555	Fusobacteria	Fusobacteriia	Fusobacteriales	Leptotrichiaceae	Sneathia	NA
Motor	w1	ASV_828	-0.065378	-0.131353	Impairment	-0.0190005	Proteobacteria	Gammaproteobacteria	Enterobacteriales	Enterobacteriaceae	Escherichia/Shigella	albertii/boydii/coli/dysenteriae/fergusonii/flexneri/sonnei/vulneris
Motor	w1	ASV_3431	-0.0651093	-0.132649	Impairment	-0.0191597	Firmicutes	Bacilli	Lactobacillales	Lactobacillaceae	Lactobacillus	NA
Motor	w1	ASV_2262	-0.0655137	-0.133677	Impairment	-0.019167	Actinobacteria	Actinobacteria	Corynebacteriales	Corynebacteriaceae	Corynebacterium_1	aurimucosum/pseudogenitalium/tuberculostearicum
Motor	w1	ASV_1571	-0.0643393	-0.135988	Impairment	-0.0192461	Proteobacteria	Gammaproteobacteria	Pseudomonadales	Pseudomonadaceae	Pseudomonas	NA
Motor	w1	ASV_1670	-0.066855	-0.133479	Impairment	-0.0193776	Tenericutes	Mollicutes	Mycoplasmatales	Mycoplasmataceae	Ureaplasma	NA
Motor	w1	ASV_1373	-0.0674634	-0.132156	Impairment	-0.0193968	Proteobacteria	Gammaproteobacteria	Enterobacteriales	Enterobacteriaceae	NA	NA
Motor	w1	ASV_3224	-0.0670703	-0.1325	Impairment	-0.0194725	Firmicutes	Bacilli	Bacillales	Staphylococcaceae	Staphylococcus	caprae/epidermidis
Motor	w1	ASV_1448	-0.0659715	-0.135781	Impairment	-0.0195012	Proteobacteria	Gammaproteobacteria	Pseudomonadales	Pseudomonadaceae	NA	NA
Motor	w1	ASV_1205	-0.0664635	-0.137831	Impairment	-0.0197127	Fusobacteria	Fusobacteriia	Fusobacteriales	Leptotrichiaceae	Sneathia	amnii/sanguinegens
Motor	w1	ASV_1877	-0.0690456	-0.133345	Impairment	-0.0197334	Firmicutes	Bacilli	Lactobacillales	Enterococcaceae	Enterococcus	NA
Motor	w1	ASV_1196	-0.0665979	-0.137809	Impairment	-0.0197334	Fusobacteria	Fusobacteriia	Fusobacteriales	Leptotrichiaceae	Sneathia	amnii
Motor	w1	ASV_1789	-0.0692893	-0.133231	Impairment	-0.0198837	Firmicutes	Bacilli	Bacillales	Staphylococcaceae	Staphylococcus	aureus/capitis/caprae/epidermidis/haemolyticus/warneri
Motor	w1	ASV_2902	-0.0699358	-0.132279	Impairment	-0.0199293	Firmicutes	Bacilli	Lactobacillales	Streptococcaceae	Streptococcus	agalactiae/pyogenes
Motor	w1	ASV_421	-0.069522	-0.133716	Impairment	-0.019953	Firmicutes	Bacilli	Lactobacillales	Enterococcaceae	Enterococcus	faecalis
Motor	w1	ASV_106	-0.0706409	-0.13143	Impairment	-0.019991	Actinobacteria	Actinobacteria	Corynebacteriales	Corynebacteriaceae	Corynebacterium_1	amycolatum/jeikeium/urealyticum/vitaeruminis
Motor	w1	ASV_881	-0.0685346	-0.137494	Impairment	-0.0200316	Firmicutes	Bacilli	Bacillales	Staphylococcaceae	Staphylococcus	epidermidis
Motor	w1	ASV_2978	-0.0711433	-0.132138	Impairment	-0.0201187	Bacteroidetes	Bacteroidia	Bacteroidales	Bacteroidaceae	Bacteroides	dorei/vulgatus
Motor	w1	ASV_1198	-0.0723648	-0.132235	Impairment	-0.0202162	Proteobacteria	Gammaproteobacteria	Enterobacteriales	Enterobacteriaceae	NA	NA
Motor	w1	ASV_723	-0.0708702	-0.134835	Impairment	-0.0202458	Firmicutes	Clostridia	Clostridiales	Family_XI	Anaerococcus	nagyae
Motor	w1	ASV_358	-0.0726727	-0.131903	Impairment	-0.0202467	Firmicutes	Clostridia	Clostridiales	Clostridiaceae_1	Clostridium_sensu_stricto_1	perfringens
Motor	w1	ASV_831	-0.0716415	-0.133934	Impairment	-0.0203152	Firmicutes	Negativicutes	Selenomonadales	Veillonellaceae	Veillonella	montpellierensis
Motor	w1	ASV_158	-0.070428	-0.137184	Impairment	-0.020323	Firmicutes	Clostridia	Clostridiales	Family_XI	Peptoniphilus	asaccharolyticus/grossensis/harei
Motor	w1	ASV_1440	-0.072988	-0.132967	Impairment	-0.0203651	Firmicutes	Bacilli	Bacillales	Staphylococcaceae	Staphylococcus	aureus/capitis/caprae/epidermidis/haemolyticus/warneri
Motor	w1	ASV_1632	-0.0751709	-0.131077	Impairment	-0.0206107	Bacteroidetes	Bacteroidia	Bacteroidales	Bacteroidaceae	Bacteroides	dorei/vulgatus
Motor	w1	ASV_352	-0.0730979	-0.134862	Impairment	-0.0206137	Firmicutes	Bacilli	Lactobacillales	Streptococcaceae	Streptococcus	anginosus/cristatus/infantis/mitis/oralis/pneumoniae/pseudopneumoniae/sanguinis/timonensis
Motor	w1	ASV_967	-0.0752166	-0.131998	Impairment	-0.0206753	Proteobacteria	Gammaproteobacteria	Enterobacteriales	Enterobacteriaceae	NA	NA
Motor	w1	ASV_820	-0.0727483	-0.136802	Impairment	-0.0206799	Firmicutes	Bacilli	Lactobacillales	Aerococcaceae	Aerococcus	christensenii
Motor	w1	ASV_1149	-0.0746548	-0.133145	Impairment	-0.0207601	Firmicutes	Bacilli	Lactobacillales	Lactobacillaceae	Lactobacillus	NA
Motor	w1	ASV_688	-0.074484	-0.133618	Impairment	-0.0207622	Firmicutes	Negativicutes	Selenomonadales	Veillonellaceae	Veillonella	montpellierensis
Motor	w1	ASV_2318	-0.076477	-0.130567	Impairment	-0.0207961	Firmicutes	Bacilli	Bacillales	Staphylococcaceae	Staphylococcus	NA
Motor	w1	ASV_132	-0.0763757	-0.131807	Impairment	-0.0209576	Firmicutes	Bacilli	Bacillales	Staphylococcaceae	Staphylococcus	caprae/epidermidis
Motor	w1	ASV_2011	-0.0760182	-0.133004	Impairment	-0.0209751	Firmicutes	Bacilli	Bacillales	Staphylococcaceae	Staphylococcus	aureus/capitis/caprae/epidermidis/haemolyticus/warneri
Motor	w1	ASV_187	-0.0631115	-0.160327	Impairment	-0.021012	Firmicutes	Bacilli	Lactobacillales	Lactobacillaceae	Lactobacillus	crispatus/gasseri/helveticus/johnsonii/kefiranofaciens
Motor	w1	ASV_387	-0.076464	-0.134132	Impairment	-0.0211203	Firmicutes	Clostridia	Clostridiales	Family_XI	Anaerococcus	octavius
Motor	w1	ASV_611	-0.0785217	-0.130498	Impairment	-0.0211316	Firmicutes	Bacilli	Bacillales	Staphylococcaceae	Staphylococcus	haemolyticus
Motor	w1	ASV_534	-0.0770112	-0.133108	Impairment	-0.0211449	Firmicutes	Bacilli	Lactobacillales	Lactobacillaceae	Lactobacillus	acidophilus/casei/crispatus/gallinarum
Motor	w1	ASV_105	-0.0777848	-0.13216	Impairment	-0.0212117	Firmicutes	Bacilli	Bacillales	Staphylococcaceae	Staphylococcus	NA
Motor	w1	ASV_74	-0.0788875	-0.131286	Impairment	-0.0213371	Firmicutes	Bacilli	Bacillales	Staphylococcaceae	Staphylococcus	aureus
Motor	w1	ASV_75	-0.0789607	-0.131281	Impairment	-0.0213488	Firmicutes	Bacilli	Bacillales	Staphylococcaceae	Staphylococcus	aureus
Motor	w1	ASV_539	-0.079883	-0.131219	Impairment	-0.0214025	Proteobacteria	Gammaproteobacteria	Enterobacteriales	Enterobacteriaceae	NA	NA
Motor	w1	ASV_1612	-0.0788759	-0.132704	Impairment	-0.0214256	Firmicutes	Bacilli	Lactobacillales	Lactobacillaceae	Lactobacillus	crispatus/gasseri/helveticus/johnsonii/kefiranofaciens
Motor	w1	ASV_138	-0.0796659	-0.131491	Impairment	-0.0214781	Firmicutes	Bacilli	Lactobacillales	Enterococcaceae	Enterococcus	faecalis
Motor	w1	ASV_1567	-0.0809326	-0.130298	Impairment	-0.0215199	Firmicutes	Bacilli	Bacillales	Staphylococcaceae	Staphylococcus	aureus/capitis/caprae/epidermidis/haemolyticus/warneri
Motor	w1	ASV_558	-0.0782381	-0.135885	Impairment	-0.0215237	Actinobacteria	Actinobacteria	Corynebacteriales	Corynebacteriaceae	Corynebacterium_1	NA
Motor	w1	ASV_1407	-0.0801809	-0.131454	Impairment	-0.0215604	Actinobacteria	Actinobacteria	Bifidobacteriales	Bifidobacteriaceae	Bifidobacterium	adolescentis/animalis/dentium/faecale/longum/moukalabense/ruminantium/stercoris/tsurumiense
Motor	w1	ASV_1251	-0.0805383	-0.131385	Impairment	-0.0216147	Firmicutes	Bacilli	Bacillales	Staphylococcaceae	Staphylococcus	aureus/capitis/caprae/epidermidis/haemolyticus/warneri
Motor	w1	ASV_721	-0.0805845	-0.131488	Impairment	-0.0216289	Firmicutes	Bacilli	Lactobacillales	Lactobacillaceae	Lactobacillus	brevis/casei/rhamnosus
Motor	w1	ASV_758	-0.0817313	-0.130629	Impairment	-0.0216731	Bacteroidetes	Bacteroidia	Bacteroidales	Bacteroidaceae	Bacteroides	dorei/vulgatus
Motor	w1	ASV_56	-0.0807957	-0.132539	Impairment	-0.0217306	Proteobacteria	Gammaproteobacteria	Enterobacteriales	Enterobacteriaceae	Enterobacter	asburiae/cancerogenus/cloacae/hormaechei/ludwigii
Motor	w1	ASV_498	-0.0810162	-0.133808	Impairment	-0.0218478	Firmicutes	Bacilli	Bacillales	Staphylococcaceae	Staphylococcus	NA
Motor	w1	ASV_80	-0.0834711	-0.131272	Impairment	-0.0220021	Proteobacteria	Gammaproteobacteria	Enterobacteriales	Enterobacteriaceae	Escherichia/Shigella	coli/fergusonii/flexneri/sonnei
Motor	w1	ASV_1140	-0.0839755	-0.130109	Impairment	-0.0220138	Firmicutes	Bacilli	Bacillales	Staphylococcaceae	Staphylococcus	NA
Motor	w1	ASV_141	-0.083737	-0.130986	Impairment	-0.0220285	Proteobacteria	Gammaproteobacteria	Pseudomonadales	Pseudomonadaceae	Pseudomonas	putida/stutzeri/xanthomarina
Motor	w1	ASV_392	-0.0838941	-0.131251	Impairment	-0.0220711	Proteobacteria	Gammaproteobacteria	Enterobacteriales	Enterobacteriaceae	NA	NA
Motor	w1	ASV_33	-0.0831918	-0.13228	Impairment	-0.0221078	Proteobacteria	Gammaproteobacteria	Enterobacteriales	Enterobacteriaceae	Enterobacter	asburiae/cloacae/hormaechei/ludwigii/mori/soli/tabaci/xiangfangensis
Motor	w1	ASV_34	-0.0836378	-0.131136	Impairment	-0.0221082	Proteobacteria	Gammaproteobacteria	Enterobacteriales	Enterobacteriaceae	NA	NA
Motor	w1	ASV_161	-0.0843984	-0.130494	Impairment	-0.0221922	Firmicutes	Bacilli	Bacillales	Staphylococcaceae	Staphylococcus	haemolyticus
Motor	w1	ASV_55	-0.0844274	-0.131069	Impairment	-0.0222337	Proteobacteria	Gammaproteobacteria	Enterobacteriales	Enterobacteriaceae	NA	NA
Motor	w1	ASV_323	-0.0831962	-0.135043	Impairment	-0.0222848	Actinobacteria	Actinobacteria	Corynebacteriales	Corynebacteriaceae	Corynebacterium_1	riegelii
Motor	w1	ASV_207	-0.0860775	-0.130022	Impairment	-0.0223577	Firmicutes	Bacilli	Bacillales	Staphylococcaceae	Staphylococcus	aureus/devriesei/epidermidis/haemolyticus
Motor	w1	ASV_276	-0.0843479	-0.134845	Impairment	-0.0224615	Firmicutes	Clostridia	Clostridiales	Family_XI	Anaerococcus	prevotii/tetradius
Motor	w1	ASV_181	-0.0869191	-0.130656	Impairment	-0.0225368	Proteobacteria	Gammaproteobacteria	Enterobacteriales	Enterobacteriaceae	NA	NA
Motor	w1	ASV_38	-0.074786	-0.183777	Impairment	-0.0244764	Proteobacteria	Gammaproteobacteria	Enterobacteriales	Enterobacteriaceae	Enterobacter	asburiae/cloacae/hormaechei/ludwigii/mori/soli/tabaci/xiangfangensis
Motor	w1	ASV_320	-0.0996381	-0.145779	Impairment	-0.0258688	Firmicutes	Bacilli	Bacillales	Staphylococcaceae	Staphylococcus	epidermidis/haemolyticus
Motor	w1	ASV_1446	-0.0949589	-0.181485	Impairment	-0.0271797	Firmicutes	Bacilli	Bacillales	Staphylococcaceae	Staphylococcus	argenteus/aureus/equorum/phage/schweitzeri/simiae
Motor	w1	ASV_3108	-0.0929526	-0.186676	Impairment	-0.027181	Actinobacteria	Actinobacteria	Corynebacteriales	Nocardiaceae	Rhodococcus	baikonurensis/boritolerans/degradans/erythropolis/globerulus/hoagii/opacus/qingshengii/rhodochrous
Motor	w1	ASV_1142	-0.0946099	-0.183278	Impairment	-0.0276156	Firmicutes	Bacilli	Bacillales	Staphylococcaceae	Staphylococcus	epidermidis
Motor	w1	ASV_2565	-0.0984976	-0.187045	Impairment	-0.0281159	Proteobacteria	Gammaproteobacteria	Enterobacteriales	Enterobacteriaceae	Escherichia/Shigella	albertii/boydii/coli/dysenteriae/fergusonii/flexneri/sonnei/vulneris
Motor	w1	ASV_1521	-0.0969675	-0.188579	Impairment	-0.0283537	Firmicutes	Bacilli	Bacillales	Staphylococcaceae	Staphylococcus	NA
Motor	w1	ASV_1608	-0.0999318	-0.187321	Impairment	-0.0283691	Firmicutes	Bacilli	Bacillales	Staphylococcaceae	Staphylococcus	aureus/capitis/caprae/epidermidis/haemolyticus/warneri
Motor	w1	ASV_1131	-0.10255	-0.18288	Impairment	-0.0285162	Firmicutes	Bacilli	Bacillales	Staphylococcaceae	Staphylococcus	NA
Motor	w1	ASV_3295	-0.108401	-0.165283	Impairment	-0.0285986	Firmicutes	Bacilli	Bacillales	Staphylococcaceae	Staphylococcus	aureus/pasteuri/warneri
Motor	w1	ASV_367	-0.113977	-0.161496	Impairment	-0.0292335	Tenericutes	Mollicutes	Mycoplasmatales	Mycoplasmataceae	Ureaplasma	parvum/urealyticum
Motor	w1	ASV_369	-0.106933	-0.189851	Impairment	-0.0300355	Actinobacteria	Actinobacteria	Corynebacteriales	Corynebacteriaceae	Corynebacterium_1	amycolatum/jeikeium/urealyticum/vitaeruminis
Motor	w1	ASV_2461	-0.109121	-0.18529	Impairment	-0.0300753	Firmicutes	Bacilli	Bacillales	Staphylococcaceae	Staphylococcus	NA
Motor	w1	ASV_1366	-0.11649	-0.173605	Impairment	-0.0302155	Tenericutes	Mollicutes	Mycoplasmatales	Mycoplasmataceae	Ureaplasma	parvum/urealyticum
Motor	w1	ASV_2254	-0.122251	-0.171175	Impairment	-0.0310074	Firmicutes	Bacilli	Bacillales	Staphylococcaceae	Staphylococcus	aureus/pasteuri/warneri
Motor	w1	ASV_1223	-0.118138	-0.184578	Impairment	-0.0311862	Proteobacteria	Gammaproteobacteria	Enterobacteriales	Enterobacteriaceae	Escherichia/Shigella	coli/fergusonii/flexneri
Motor	w1	ASV_1883	-0.126396	-0.174119	Impairment	-0.0320804	Firmicutes	Bacilli	Bacillales	Staphylococcaceae	Staphylococcus	aureus/pasteuri/warneri
Motor	w1	ASV_1866	-0.123546	-0.186004	Impairment	-0.0321659	Firmicutes	Bacilli	Bacillales	Staphylococcaceae	Staphylococcus	NA
Motor	w1	ASV_298	-0.125064	-0.184503	Impairment	-0.0325737	Firmicutes	Bacilli	Bacillales	Staphylococcaceae	Staphylococcus	aureus/capitis/caprae/epidermidis/haemolyticus/warneri
Motor	w1	ASV_2404	-0.126037	-0.186083	Impairment	-0.0325804	Firmicutes	Bacilli	Lactobacillales	Lactobacillaceae	Lactobacillus	reuteri/vaginalis
Motor	w1	ASV_871	-0.129671	-0.17848	Impairment	-0.0326928	Tenericutes	Mollicutes	Mycoplasmatales	Mycoplasmataceae	Ureaplasma	parvum/urealyticum
Motor	w1	ASV_593	-0.126595	-0.185674	Impairment	-0.0328983	Actinobacteria	Actinobacteria	Micrococcales	Dermabacteraceae	Dermabacter	hominis
Motor	w1	ASV_1750	-0.129679	-0.182966	Impairment	-0.0332078	Firmicutes	Bacilli	Lactobacillales	Lactobacillaceae	Lactobacillus	reuteri
Motor	w1	ASV_1797	-0.132139	-0.182799	Impairment	-0.0335902	Firmicutes	Bacilli	Lactobacillales	Lactobacillaceae	Lactobacillus	reuteri
Motor	w1	ASV_635	-0.133792	-0.182781	Impairment	-0.0336443	Proteobacteria	Gammaproteobacteria	Enterobacteriales	Enterobacteriaceae	Escherichia/Shigella	albertii/boydii/coli/dysenteriae/fergusonii/flexneri/sonnei/vulneris
Motor	w1	ASV_577	-0.134583	-0.182418	Impairment	-0.0339555	Firmicutes	Bacilli	Lactobacillales	Enterococcaceae	Enterococcus	NA
Motor	w1	ASV_386	-0.137699	-0.178622	Impairment	-0.0340211	Tenericutes	Mollicutes	Mycoplasmatales	Mycoplasmataceae	Ureaplasma	parvum/urealyticum
Motor	w1	ASV_644	-0.136612	-0.184365	Impairment	-0.0342086	Proteobacteria	Gammaproteobacteria	Enterobacteriales	Enterobacteriaceae	NA	NA
Motor	w1	ASV_1080	-0.144286	-0.18074	Impairment	-0.0352386	Firmicutes	Bacilli	Bacillales	Staphylococcaceae	Staphylococcus	aureus/capitis/caprae/epidermidis/haemolyticus/warneri
Motor	w1	ASV_1873	-0.133406	-0.207509	Impairment	-0.0354745	Firmicutes	Bacilli	Bacillales	Staphylococcaceae	Staphylococcus	epidermidis
Motor	w1	ASV_1639	-0.144553	-0.18339	Impairment	-0.0356174	Actinobacteria	Actinobacteria	Bifidobacteriales	Bifidobacteriaceae	Bifidobacterium	adolescentis/animalis/dentium/faecale/longum/moukalabense/ruminantium/stercoris/tsurumiense
Motor	w1	ASV_441	-0.146013	-0.18368	Impairment	-0.035641	Proteobacteria	Gammaproteobacteria	Enterobacteriales	Enterobacteriaceae	Enterobacter	asburiae/cloacae/hormaechei/ludwigii/mori/soli/tabaci/xiangfangensis
Motor	w1	ASV_126	-0.148018	-0.183657	Impairment	-0.036038	Proteobacteria	Gammaproteobacteria	Enterobacteriales	Enterobacteriaceae	NA	NA
Motor	w1	ASV_90	-0.148347	-0.183636	Impairment	-0.0360907	Proteobacteria	Gammaproteobacteria	Enterobacteriales	Enterobacteriaceae	NA	NA
Motor	w1	ASV_296	-0.150476	-0.182328	Impairment	-0.0364932	Firmicutes	Bacilli	Lactobacillales	Lactobacillaceae	Lactobacillus	reuteri
Motor	w1	ASV_22	-0.152307	-0.183368	Impairment	-0.0367244	Proteobacteria	Gammaproteobacteria	Enterobacteriales	Enterobacteriaceae	NA	NA
Motor	w1	ASV_319	-0.150897	-0.194544	Impairment	-0.0373919	Tenericutes	Mollicutes	Mycoplasmatales	Mycoplasmataceae	Ureaplasma	parvum/urealyticum
Motor	w1	ASV_18	-0.158308	-0.17315	Impairment	-0.0387002	Firmicutes	Bacilli	Lactobacillales	Streptococcaceae	Streptococcus	mitis/pneumoniae/pseudopneumoniae
Motor	w1	ASV_3488	-0.14958	-0.180074	Impairment	-0.0394383	Firmicutes	Bacilli	Lactobacillales	Lactobacillaceae	Lactobacillus	NA
Motor	w1	ASV_53	-0.166401	-0.202155	Impairment	-0.0403915	Firmicutes	Bacilli	Bacillales	Staphylococcaceae	Staphylococcus	aureus/devriesei/epidermidis/haemolyticus
Motor	w1	ASV_753	-0.15957	-0.185617	Impairment	-0.0409418	Firmicutes	Bacilli	Lactobacillales	Enterococcaceae	Enterococcus	NA
Motor	w1	ASV_823	-0.159666	-0.185865	Impairment	-0.0409902	Firmicutes	Bacilli	Bacillales	Staphylococcaceae	Staphylococcus	argenteus/aureus/equorum/phage/schweitzeri/simiae
Motor	w1	ASV_233	-0.168363	-0.212503	Impairment	-0.0414098	Actinobacteria	Actinobacteria	Corynebacteriales	Corynebacteriaceae	Corynebacterium_1	aurimucosum/pseudogenitalium/tuberculostearicum
Motor	w1	ASV_1229	-0.168837	-0.190121	Impairment	-0.0422253	Firmicutes	Bacilli	Lactobacillales	Enterococcaceae	Enterococcus	NA
Motor	w1	ASV_26	-0.411356	-0.414832	Impairment	-0.0429927	Firmicutes	Bacilli	Bacillales	Staphylococcaceae	Staphylococcus	aureus/capitis/caprae/epidermidis/haemolyticus/warneri
Motor	w1	ASV_1692	-0.176159	-0.195764	Impairment	-0.0436027	Firmicutes	Bacilli	Lactobacillales	Lactobacillaceae	Lactobacillus	NA
Motor	w1	ASV_92	-0.182278	-0.195461	Impairment	-0.0438789	Firmicutes	Bacilli	Bacillales	Staphylococcaceae	Staphylococcus	NA
Motor	w1	ASV_1587	-0.179673	-0.19661	Impairment	-0.0439392	Firmicutes	Bacilli	Lactobacillales	Lactobacillaceae	Lactobacillus	NA
Motor	w1	ASV_1236	-0.174617	-0.198622	Impairment	-0.0440182	Actinobacteria	Actinobacteria	Propionibacteriales	Propionibacteriaceae	Cutibacterium	acnes/avidum
Motor	w1	ASV_3	-0.377869	-0.383008	Impairment	-0.0445578	Proteobacteria	Gammaproteobacteria	Enterobacteriales	Enterobacteriaceae	Escherichia/Shigella	albertii/boydii/coli/dysenteriae/fergusonii/flexneri/sonnei/vulneris
Motor	w1	ASV_1145	-0.189188	-0.252478	Impairment	-0.0471928	Firmicutes	Bacilli	Bacillales	Staphylococcaceae	Staphylococcus	epidermidis
Motor	w1	ASV_19	-0.453178	-0.456328	Impairment	-0.0515296	Firmicutes	Bacilli	Bacillales	Staphylococcaceae	Staphylococcus	epidermidis
Motor	w1	ASV_17	-0.423699	-0.426727	Impairment	-0.0517878	Firmicutes	Bacilli	Lactobacillales	Lactobacillaceae	Lactobacillus	reuteri
Motor	w1	ASV_1037	-0.362736	-0.376772	Impairment	-0.051922	Firmicutes	Bacilli	Bacillales	Staphylococcaceae	Staphylococcus	NA
Motor	w1	ASV_503	-0.215724	-0.259356	Impairment	-0.0519925	Firmicutes	Bacilli	Bacillales	Staphylococcaceae	Staphylococcus	aureus/capitis/caprae/epidermidis/haemolyticus/warneri
Motor	w1	ASV_1766	-0.215092	-0.22925	Impairment	-0.0528248	Firmicutes	Bacilli	Lactobacillales	Lactobacillaceae	Lactobacillus	NA
Motor	w1	ASV_1645	-0.226213	-0.235733	Impairment	-0.0541302	Firmicutes	Bacilli	Lactobacillales	Lactobacillaceae	Lactobacillus	NA
Motor	w1	ASV_5	-0.439306	-0.440644	Impairment	-0.0551606	Firmicutes	Bacilli	Lactobacillales	Lactobacillaceae	Lactobacillus	fermentum/gasseri/reuteri/vaginalis
Motor	w1	ASV_13	-0.439134	-0.442106	Impairment	-0.0553792	Firmicutes	Bacilli	Lactobacillales	Lactobacillaceae	Lactobacillus	reuteri
Motor	w1	ASV_107	-0.258377	-0.267473	Impairment	-0.0613547	Actinobacteria	Actinobacteria	Propionibacteriales	Propionibacteriaceae	Cutibacterium	acnes/avidum
Motor	w1	ASV_1228	-0.25977	-0.27016	Impairment	-0.0621147	Firmicutes	Bacilli	Lactobacillales	Lactobacillaceae	Lactobacillus	NA
Motor	w1	ASV_16	-0.481339	-0.481223	Normal	-0.0645433	Firmicutes	Bacilli	Lactobacillales	Lactobacillaceae	Lactobacillus	reuteri
Motor	w1	ASV_8	-0.490835	-0.489085	Normal	-0.0662023	Firmicutes	Bacilli	Lactobacillales	Lactobacillaceae	Lactobacillus	reuteri
Motor	w1	ASV_1284	-0.29009	-0.300353	Impairment	-0.069142	Firmicutes	Bacilli	Bacillales	Staphylococcaceae	Staphylococcus	epidermidis
Motor	w1	ASV_122	-0.292467	-0.301296	Impairment	-0.0692697	Firmicutes	Bacilli	Bacillales	Staphylococcaceae	Staphylococcus	aureus/pasteuri/warneri
Motor	w1	ASV_1255	-0.29255	-0.302837	Impairment	-0.0697104	Firmicutes	Bacilli	Lactobacillales	Lactobacillaceae	Lactobacillus	NA
Motor	w1	ASV_1325	-0.324378	-0.333023	Impairment	-0.0769192	Firmicutes	Bacilli	Lactobacillales	Lactobacillaceae	Lactobacillus	NA
Motor	w1	ASV_9	-0.545879	-0.542906	Normal	-0.0815604	Firmicutes	Bacilli	Bacillales	Staphylococcaceae	Staphylococcus	epidermidis
Motor	w1	ASV_480	-0.390408	-0.392233	Impairment	-0.0908938	Firmicutes	Bacilli	Bacillales	Staphylococcaceae	Staphylococcus	aureus/capitis/caprae/epidermidis/haemolyticus/warneri
Motor	w1	ASV_556	-0.585781	-0.577152	Normal	-0.0944801	Firmicutes	Bacilli	Bacillales	Staphylococcaceae	Staphylococcus	NA
Motor	w1	ASV_7	-0.740155	-0.724497	Normal	-0.0951176	Firmicutes	Bacilli	Bacillales	Staphylococcaceae	Staphylococcus	epidermidis
Motor	w1	ASV_429	-0.720117	-0.692016	Normal	-0.101509	Firmicutes	Bacilli	Bacillales	Staphylococcaceae	Staphylococcus	NA
Motor	w1	ASV_1	-1.08713	0.67969	Normal	-0.106956	Firmicutes	Bacilli	Bacillales	Staphylococcaceae	Staphylococcus	aureus/capitis/caprae/epidermidis/haemolyticus/warneri
Motor	w2	ASV_4	-0.481581	-0.115901	Normal	0.11906	Firmicutes	Bacilli	Bacillales	Staphylococcaceae	Staphylococcus	argenteus/aureus/equorum/phage/schweitzeri/simiae
Motor	w2	ASV_122	-0.410939	-0.396809	Normal	0.100286	Firmicutes	Bacilli	Bacillales	Staphylococcaceae	Staphylococcus	aureus/pasteuri/warneri
Motor	w2	ASV_107	-0.412091	-0.412771	Impairment	0.0999285	Actinobacteria	Actinobacteria	Propionibacteriales	Propionibacteriaceae	Cutibacterium	acnes/avidum
Motor	w2	ASV_1131	-0.466933	-0.455621	Normal	0.0749526	Firmicutes	Bacilli	Bacillales	Staphylococcaceae	Staphylococcus	NA
Motor	w2	ASV_1521	-0.297382	-0.31917	Impairment	0.0744722	Firmicutes	Bacilli	Bacillales	Staphylococcaceae	Staphylococcus	NA
Motor	w2	ASV_11	-0.421383	-0.407956	Normal	0.073841	Proteobacteria	Gammaproteobacteria	Enterobacteriales	Enterobacteriaceae	NA	NA
Motor	w2	ASV_101	-0.443621	-0.446872	Impairment	0.0680882	Firmicutes	Bacilli	Bacillales	Staphylococcaceae	Staphylococcus	epidermidis/haemolyticus/hominis
Motor	w2	ASV_224	-0.275597	-0.288899	Impairment	0.0677567	Firmicutes	Clostridia	Clostridiales	Family_XI	Finegoldia	magna
Motor	w2	ASV_305	-0.25718	-0.289878	Impairment	0.0635755	Firmicutes	Bacilli	Lactobacillales	Enterococcaceae	Enterococcus	NA
Motor	w2	ASV_36	-0.232596	-0.257555	Impairment	0.0575087	Proteobacteria	Gammaproteobacteria	Pseudomonadales	Moraxellaceae	Acinetobacter	baumannii/calcoaceticus/junii/nosocomialis/oleivorans/pittii
Motor	w2	ASV_106	-0.371112	-0.377247	Impairment	0.0557272	Actinobacteria	Actinobacteria	Corynebacteriales	Corynebacteriaceae	Corynebacterium_1	amycolatum/jeikeium/urealyticum/vitaeruminis
Motor	w2	ASV_1106	-0.210443	-0.25069	Impairment	0.0534231	Firmicutes	Bacilli	Bacillales	Staphylococcaceae	Staphylococcus	NA
Motor	w2	ASV_33	-0.339378	-0.350582	Impairment	0.0511994	Proteobacteria	Gammaproteobacteria	Enterobacteriales	Enterobacteriaceae	Enterobacter	asburiae/cloacae/hormaechei/ludwigii/mori/soli/tabaci/xiangfangensis
Motor	w2	ASV_196	-0.488677	-0.476783	Normal	0.0485258	Firmicutes	Bacilli	Bacillales	Staphylococcaceae	Staphylococcus	lugdunensis
Motor	w2	ASV_1287	-0.178737	-0.230241	Impairment	0.0464872	Firmicutes	Bacilli	Bacillales	Staphylococcaceae	Staphylococcus	NA
Motor	w2	ASV_157	-0.169872	-0.215442	Impairment	0.0436951	Proteobacteria	Gammaproteobacteria	Enterobacteriales	Enterobacteriaceae	Klebsiella	pneumoniae/variicola
Motor	w2	ASV_438	-0.167578	-0.210398	Impairment	0.0431472	Firmicutes	Bacilli	Lactobacillales	Streptococcaceae	Streptococcus	mitis/pneumoniae/pseudopneumoniae
Motor	w2	ASV_159	-0.158546	-0.222917	Impairment	0.042731	Firmicutes	Bacilli	Lactobacillales	Enterococcaceae	Enterococcus	faecalis
Motor	w2	ASV_20	-0.164979	-0.203786	Impairment	0.0420261	Proteobacteria	Gammaproteobacteria	Enterobacteriales	Enterobacteriaceae	Klebsiella	michiganensis/oxytoca
Motor	w2	ASV_320	-0.159656	-0.209949	Impairment	0.0418676	Firmicutes	Bacilli	Bacillales	Staphylococcaceae	Staphylococcus	epidermidis/haemolyticus
Motor	w2	ASV_703	-0.155478	-0.220189	Impairment	0.0417242	Firmicutes	Bacilli	Lactobacillales	Lactobacillaceae	Lactobacillus	NA
Motor	w2	ASV_865	-0.153034	-0.221753	Impairment	0.0414466	Firmicutes	Bacilli	Lactobacillales	Lactobacillaceae	Lactobacillus	reuteri
Motor	w2	ASV_1512	-0.133271	-0.226235	Impairment	0.0385874	Proteobacteria	Gammaproteobacteria	Betaproteobacteriales	Burkholderiaceae	Delftia	NA
Motor	w2	ASV_34	-0.149445	-0.191766	Impairment	0.038578	Proteobacteria	Gammaproteobacteria	Enterobacteriales	Enterobacteriaceae	NA	NA
Motor	w2	ASV_79	-0.143725	-0.185164	Impairment	0.0371864	Actinobacteria	Actinobacteria	Propionibacteriales	Propionibacteriaceae	Cutibacterium	avidum
Motor	w2	ASV_47	-0.135927	-0.186314	Impairment	0.0360118	Proteobacteria	Gammaproteobacteria	Enterobacteriales	Enterobacteriaceae	Enterobacter	NA
Motor	w2	ASV_518	-0.134797	-0.183226	Impairment	0.0352838	Proteobacteria	Gammaproteobacteria	Enterobacteriales	Enterobacteriaceae	Escherichia/Shigella	NA
Motor	w2	ASV_723	-0.129044	-0.1851	Impairment	0.0347663	Firmicutes	Clostridia	Clostridiales	Family_XI	Anaerococcus	nagyae
Motor	w2	ASV_1346	-0.116736	-0.194643	Impairment	0.0335347	Firmicutes	Bacilli	Bacillales	Staphylococcaceae	Staphylococcus	NA
Motor	w2	ASV_1475	-0.118507	-0.190584	Impairment	0.0335155	Firmicutes	Bacilli	Bacillales	Staphylococcaceae	Staphylococcus	NA
Motor	w2	ASV_352	-0.115662	-0.175102	Impairment	0.0318466	Firmicutes	Bacilli	Lactobacillales	Streptococcaceae	Streptococcus	anginosus/cristatus/infantis/mitis/oralis/pneumoniae/pseudopneumoniae/sanguinis/timonensis
Motor	w2	ASV_367	-0.0967776	-0.189456	Impairment	0.029916	Tenericutes	Mollicutes	Mycoplasmatales	Mycoplasmataceae	Ureaplasma	parvum/urealyticum
Motor	w2	ASV_53	-0.354425	-0.374274	Impairment	0.0294217	Firmicutes	Bacilli	Bacillales	Staphylococcaceae	Staphylococcus	aureus/devriesei/epidermidis/haemolyticus
Motor	w2	ASV_919	-0.093975	-0.179769	Impairment	0.028671	Firmicutes	Bacilli	Lactobacillales	Lactobacillaceae	Lactobacillus	NA
Motor	w2	ASV_2369	-0.0785517	-0.186296	Impairment	0.0267301	Firmicutes	Bacilli	Bacillales	Staphylococcaceae	Staphylococcus	NA
Motor	w2	ASV_23	-0.0973285	-0.143169	Impairment	0.0264872	Firmicutes	Clostridia	Clostridiales	Clostridiaceae_1	Clostridium_sensu_stricto_1	perfringens/thermophilus
Motor	w2	ASV_348	-0.346412	-0.371099	Impairment	0.0239878	Actinobacteria	Actinobacteria	Corynebacteriales	Corynebacteriaceae	Corynebacterium_1	aurimucosum
Motor	w2	ASV_533	-0.380154	-0.394875	Impairment	0.023836	Firmicutes	Bacilli	Bacillales	Staphylococcaceae	Staphylococcus	argenteus/aureus/equorum/phage/schweitzeri/simiae
Motor	w2	ASV_19	-0.41515	0.076042	Normal	0.0237801	Firmicutes	Bacilli	Bacillales	Staphylococcaceae	Staphylococcus	epidermidis
Motor	w2	ASV_22	-0.0848607	-0.13214	Impairment	0.0233683	Proteobacteria	Gammaproteobacteria	Enterobacteriales	Enterobacteriaceae	NA	NA
Motor	w2	ASV_74	-0.0800734	-0.130511	Impairment	0.02274	Firmicutes	Bacilli	Bacillales	Staphylococcaceae	Staphylococcus	aureus
Motor	w2	ASV_75	-0.079414	-0.130568	Impairment	0.0226371	Firmicutes	Bacilli	Bacillales	Staphylococcaceae	Staphylococcus	aureus
Motor	w2	ASV_141	-0.0793535	-0.133041	Impairment	0.0225039	Proteobacteria	Gammaproteobacteria	Pseudomonadales	Pseudomonadaceae	Pseudomonas	putida/stutzeri/xanthomarina
Motor	w2	ASV_138	-0.0789966	-0.133689	Impairment	0.0224885	Firmicutes	Bacilli	Lactobacillales	Enterococcaceae	Enterococcus	faecalis
Motor	w2	ASV_55	-0.187946	-0.235439	Impairment	0.0224568	Proteobacteria	Gammaproteobacteria	Enterobacteriales	Enterobacteriaceae	NA	NA
Motor	w2	ASV_90	-0.0787191	-0.13299	Impairment	0.0223937	Proteobacteria	Gammaproteobacteria	Enterobacteriales	Enterobacteriaceae	NA	NA
Motor	w2	ASV_126	-0.0784804	-0.133023	Impairment	0.0223558	Proteobacteria	Gammaproteobacteria	Enterobacteriales	Enterobacteriaceae	NA	NA
Motor	w2	ASV_358	-0.0752228	-0.132761	Impairment	0.0221196	Firmicutes	Clostridia	Clostridiales	Clostridiaceae_1	Clostridium_sensu_stricto_1	perfringens
Motor	w2	ASV_469	-0.0732553	-0.135684	Impairment	0.0220179	Proteobacteria	Gammaproteobacteria	Enterobacteriales	Enterobacteriaceae	Klebsiella	pneumoniae/variicola
Motor	w2	ASV_2828	-0.058932	-0.161782	Impairment	0.0216364	Firmicutes	Bacilli	Bacillales	Staphylococcaceae	Staphylococcus	epidermidis
Motor	w2	ASV_161	-0.0714784	-0.131885	Impairment	0.0214459	Firmicutes	Bacilli	Bacillales	Staphylococcaceae	Staphylococcus	haemolyticus
Motor	w2	ASV_550	-0.0659167	-0.136044	Impairment	0.0208524	Proteobacteria	Gammaproteobacteria	Pasteurellales	Pasteurellaceae	Haemophilus	influenzae/parainfluenzae
Motor	w2	ASV_657	-0.0670082	-0.132301	Impairment	0.0207507	Firmicutes	Bacilli	Bacillales	Staphylococcaceae	Staphylococcus	NA
Motor	w2	ASV_313	-0.0645449	-0.132489	Impairment	0.0203645	Firmicutes	Bacilli	Bacillales	Staphylococcaceae	Staphylococcus	aureus
Motor	w2	ASV_1051	-0.0620457	-0.136625	Impairment	0.0202668	Proteobacteria	Gammaproteobacteria	Pasteurellales	Pasteurellaceae	Haemophilus	parainfluenzae
Motor	w2	ASV_56	-0.220218	-0.26054	Impairment	0.0201898	Proteobacteria	Gammaproteobacteria	Enterobacteriales	Enterobacteriaceae	Enterobacter	asburiae/cancerogenus/cloacae/hormaechei/ludwigii
Motor	w2	ASV_644	-0.0637935	-0.134981	Impairment	0.0200201	Proteobacteria	Gammaproteobacteria	Enterobacteriales	Enterobacteriaceae	NA	NA
Motor	w2	ASV_1738	-0.0594514	-0.13701	Impairment	0.0198739	Proteobacteria	Gammaproteobacteria	Pasteurellales	Pasteurellaceae	Haemophilus	parainfluenzae
Motor	w2	ASV_177	-0.0577237	-0.137253	Impairment	0.0191555	Proteobacteria	Gammaproteobacteria	Enterobacteriales	Enterobacteriaceae	Klebsiella	granulomatis/pneumoniae
Motor	w2	ASV_316	-0.0541476	-0.137785	Impairment	0.01907	Bacteroidetes	Bacteroidia	Bacteroidales	Prevotellaceae	Prevotella	bivia
Motor	w2	ASV_624	-0.0554134	-0.133337	Impairment	0.018944	Firmicutes	Bacilli	Bacillales	Staphylococcaceae	Staphylococcus	NA
Motor	w2	ASV_334	-0.0542878	-0.137758	Impairment	0.0186123	Proteobacteria	Gammaproteobacteria	Enterobacteriales	Enterobacteriaceae	Klebsiella	oxytoca/pneumoniae
Motor	w2	ASV_241	-0.0534219	-0.137884	Impairment	0.0184753	Proteobacteria	Gammaproteobacteria	Enterobacteriales	Enterobacteriaceae	Klebsiella	oxytoca/pneumoniae
Motor	w2	ASV_1700	-0.0521645	-0.136673	Impairment	0.0181805	Proteobacteria	Gammaproteobacteria	Pseudomonadales	Pseudomonadaceae	Pseudomonas	putida/stutzeri/xanthomarina
Motor	w2	ASV_1199	-0.0440485	-0.133257	Impairment	0.0170915	Firmicutes	Bacilli	Lactobacillales	Lactobacillaceae	Lactobacillus	brevis/casei/rhamnosus
Motor	w2	ASV_1022	-0.041633	-0.135749	Impairment	0.0168849	Firmicutes	Bacilli	Lactobacillales	Streptococcaceae	Streptococcus	anginosus/cristatus/infantis/mitis/oralis/pneumoniae/pseudopneumoniae/sanguinis/timonensis
Motor	w2	ASV_421	-0.0355443	-0.136312	Impairment	0.0159376	Firmicutes	Bacilli	Lactobacillales	Enterococcaceae	Enterococcus	faecalis
Motor	w2	ASV_426	-0.0335455	-0.140682	Impairment	0.0153246	Proteobacteria	Gammaproteobacteria	Enterobacteriales	Enterobacteriaceae	Klebsiella	granulomatis/pneumoniae
Motor	w2	ASV_973	-0.0311365	-0.135997	Impairment	0.0151979	Firmicutes	Bacilli	Lactobacillales	Lactobacillaceae	Lactobacillus	NA
Motor	w2	ASV_2195	-0.025057	-0.138132	Impairment	0.0143694	Firmicutes	Clostridia	Clostridiales	Clostridiaceae_1	Clostridium_sensu_stricto_1	NA
Motor	w2	ASV_2145	-0.0253076	-0.14265	Impairment	0.0140743	Proteobacteria	Gammaproteobacteria	Enterobacteriales	Enterobacteriaceae	NA	NA
Motor	w2	ASV_943	-0.0234859	-0.137373	Impairment	0.0140575	Proteobacteria	Gammaproteobacteria	Pseudomonadales	Moraxellaceae	Acinetobacter	haemolyticus/johnsonii/junii
Motor	w2	ASV_607	-0.0231297	-0.139883	Impairment	0.0135176	Firmicutes	Bacilli	Lactobacillales	Enterococcaceae	Enterococcus	NA
Motor	w2	ASV_387	-0.017497	-0.140624	Impairment	0.0133268	Firmicutes	Clostridia	Clostridiales	Family_XI	Anaerococcus	octavius
Motor	w2	ASV_556	-0.521679	-0.531711	Impairment	0.0132172	Firmicutes	Bacilli	Bacillales	Staphylococcaceae	Staphylococcus	NA
Motor	w2	ASV_319	-0.0125188	-0.136526	Impairment	0.0122125	Tenericutes	Mollicutes	Mycoplasmatales	Mycoplasmataceae	Ureaplasma	parvum/urealyticum
Motor	w2	ASV_3002	-0.0125669	-0.144392	Impairment	0.0120511	Proteobacteria	Gammaproteobacteria	Enterobacteriales	Enterobacteriaceae	NA	NA
Motor	w2	ASV_66	-0.159107	-0.210127	Impairment	0.0106258	Firmicutes	Negativicutes	Selenomonadales	Veillonellaceae	Veillonella	atypica
Motor	w2	ASV_3320	0.00183382	-0.142456	Impairment	0.0103227	Firmicutes	Bacilli	Lactobacillales	Lactobacillaceae	Lactobacillus	NA
Motor	w2	ASV_2197	0.00439644	-0.147232	Impairment	0.0102623	Proteobacteria	Gammaproteobacteria	Enterobacteriales	Enterobacteriaceae	Klebsiella	NA
Motor	w2	ASV_85	0.0429783	-0.209836	Impairment	0.00884499	Proteobacteria	Gammaproteobacteria	Enterobacteriales	Enterobacteriaceae	Klebsiella	pneumoniae
Motor	w2	ASV_3538	0.0154292	-0.143706	Impairment	0.00820698	Firmicutes	Bacilli	Lactobacillales	Lactobacillaceae	Lactobacillus	NA
Motor	w2	ASV_98	-0.126006	-0.179357	Impairment	0.00818726	Proteobacteria	Gammaproteobacteria	Enterobacteriales	Enterobacteriaceae	Klebsiella	pneumoniae/variicola
Motor	w2	ASV_1142	-0.451541	-0.468387	Impairment	0.00689883	Firmicutes	Bacilli	Bacillales	Staphylococcaceae	Staphylococcus	epidermidis
Motor	w2	ASV_65	-0.128664	-0.17335	Impairment	0.00687901	Proteobacteria	Gammaproteobacteria	Pseudomonadales	Pseudomonadaceae	Pseudomonas	alcaliphila/mendocina/putida/stutzeri
Motor	w2	ASV_880	-0.849696	-0.82068	Normal	0.00650008	Firmicutes	Bacilli	Bacillales	Staphylococcaceae	Staphylococcus	argenteus/aureus/capitis/caprae/devriesei/epidermidis/equorum/haemolyticus/hominis/lugdunensis/pasteuri/petrasii/phage/saccharolyticus/schweitzeri/simiae/warneri
Motor	w2	ASV_913	0.0238846	-0.137731	Impairment	0.00638772	Firmicutes	Bacilli	Lactobacillales	Streptococcaceae	Streptococcus	anginosus/milleri/mitis
Motor	w2	ASV_1602	0.0247831	-0.147032	Impairment	0.00595031	Proteobacteria	Gammaproteobacteria	Betaproteobacteriales	Burkholderiaceae	Delftia	acidovorans/lacustris/tsuruhatensis
Motor	w2	ASV_3203	-0.212223	-0.292981	Impairment	0.00583156	Actinobacteria	Actinobacteria	Corynebacteriales	Corynebacteriaceae	Corynebacterium_1	NA
Motor	w2	ASV_8	-0.926924	-0.225409	Normal	0.00213744	Firmicutes	Bacilli	Lactobacillales	Lactobacillaceae	Lactobacillus	reuteri
Motor	w2	ASV_298	-0.807095	-0.810559	Impairment	0.00143947	Firmicutes	Bacilli	Bacillales	Staphylococcaceae	Staphylococcus	aureus/capitis/caprae/epidermidis/haemolyticus/warneri
Motor	w2	ASV_14	-0.320975	-0.359307	Impairment	0.000206343	Proteobacteria	Gammaproteobacteria	Enterobacteriales	Enterobacteriaceae	Klebsiella	aerogenes/oxytoca/pneumoniae/variicola
Motor	w2	ASV_317	-0.258937	-0.288544	Impairment	-0.000369622	Firmicutes	Bacilli	Bacillales	Staphylococcaceae	Staphylococcus	NA
Motor	w2	ASV_503	-0.253765	-0.291131	Impairment	-0.00105211	Firmicutes	Bacilli	Bacillales	Staphylococcaceae	Staphylococcus	aureus/capitis/caprae/epidermidis/haemolyticus/warneri
Motor	w2	ASV_1145	-0.238818	-0.289928	Impairment	-0.00402798	Firmicutes	Bacilli	Bacillales	Staphylococcaceae	Staphylococcus	epidermidis
Motor	w2	ASV_16	-0.648537	-0.27684	Normal	-0.00429989	Firmicutes	Bacilli	Lactobacillales	Lactobacillaceae	Lactobacillus	reuteri
Motor	w2	ASV_3127	0.102069	-0.1397	Impairment	-0.00616847	Firmicutes	Bacilli	Bacillales	Staphylococcaceae	Staphylococcus	NA
Motor	w2	ASV_1229	-0.235211	-0.291332	Impairment	-0.00815198	Firmicutes	Bacilli	Lactobacillales	Enterococcaceae	Enterococcus	NA
Motor	w2	ASV_18	-0.088453	-0.164938	Impairment	-0.00994738	Firmicutes	Bacilli	Lactobacillales	Streptococcaceae	Streptococcus	mitis/pneumoniae/pseudopneumoniae
Motor	w2	ASV_577	-0.248392	-0.290627	Impairment	-0.010136	Firmicutes	Bacilli	Lactobacillales	Enterococcaceae	Enterococcus	NA
Motor	w2	ASV_2	-0.294245	-0.296119	Impairment	-0.0120989	Firmicutes	Bacilli	Lactobacillales	Enterococcaceae	Enterococcus	NA
Motor	w2	ASV_1040	-0.541385	-0.538308	Normal	-0.0140107	Firmicutes	Bacilli	Bacillales	Staphylococcaceae	Staphylococcus	epidermidis
Motor	w2	ASV_527	-0.174636	-0.256985	Impairment	-0.0151549	Firmicutes	Bacilli	Bacillales	Staphylococcaceae	Staphylococcus	NA
Motor	w2	ASV_672	-0.194773	-0.27956	Impairment	-0.0182621	Proteobacteria	Alphaproteobacteria	Sphingomonadales	Sphingomonadaceae	Sphingomonas	kyeonggiensis/leidyi/pituitosa
Motor	w2	ASV_5	-0.232215	-0.186681	Normal	-0.018514	Firmicutes	Bacilli	Lactobacillales	Lactobacillaceae	Lactobacillus	fermentum/gasseri/reuteri/vaginalis
Motor	w2	ASV_753	-0.349646	-0.388185	Impairment	-0.020808	Firmicutes	Bacilli	Lactobacillales	Enterococcaceae	Enterococcus	NA
Motor	w2	ASV_17	-0.79375	-0.796175	Impairment	-0.0216399	Firmicutes	Bacilli	Lactobacillales	Lactobacillaceae	Lactobacillus	reuteri
Motor	w2	ASV_13	-0.163514	-0.302872	Impairment	-0.0223368	Firmicutes	Bacilli	Lactobacillales	Lactobacillaceae	Lactobacillus	reuteri
Motor	w2	ASV_26	-0.236222	-0.285563	Impairment	-0.0240764	Firmicutes	Bacilli	Bacillales	Staphylococcaceae	Staphylococcus	aureus/capitis/caprae/epidermidis/haemolyticus/warneri
Motor	w2	ASV_1766	-0.184023	-0.268264	Impairment	-0.0246129	Firmicutes	Bacilli	Lactobacillales	Lactobacillaceae	Lactobacillus	NA
Motor	w2	ASV_2237	-0.117195	-0.22707	Impairment	-0.0247644	Firmicutes	Bacilli	Lactobacillales	Enterococcaceae	Enterococcus	canintestini/dispar/saigonensis
Motor	w2	ASV_3022	-0.069173	-0.176622	Impairment	-0.0252112	Firmicutes	Bacilli	Bacillales	Staphylococcaceae	Staphylococcus	NA
Motor	w2	ASV_429	-0.00872105	-0.845612	Impairment	-0.0262706	Firmicutes	Bacilli	Bacillales	Staphylococcaceae	Staphylococcus	NA
Motor	w2	ASV_15	-0.221659	-0.274548	Impairment	-0.0384845	Proteobacteria	Gammaproteobacteria	Enterobacteriales	Enterobacteriaceae	Klebsiella	aerogenes/oxytoca/pneumoniae
Motor	w2	ASV_3	-0.369846	-0.381469	Impairment	-0.0395508	Proteobacteria	Gammaproteobacteria	Enterobacteriales	Enterobacteriaceae	Escherichia/Shigella	albertii/boydii/coli/dysenteriae/fergusonii/flexneri/sonnei/vulneris
Motor	w2	ASV_1708	-0.220315	-0.28632	Impairment	-0.0437195	Firmicutes	Bacilli	Bacillales	Staphylococcaceae	Staphylococcus	NA
Motor	w2	ASV_92	-0.138641	-0.183987	Impairment	-0.0497352	Firmicutes	Bacilli	Bacillales	Staphylococcaceae	Staphylococcus	NA
Motor	w2	ASV_233	-0.528662	-0.544161	Impairment	-0.0506246	Actinobacteria	Actinobacteria	Corynebacteriales	Corynebacteriaceae	Corynebacterium_1	aurimucosum/pseudogenitalium/tuberculostearicum
Motor	w2	ASV_1037	-0.441383	-0.489549	Impairment	-0.0510673	Firmicutes	Bacilli	Bacillales	Staphylococcaceae	Staphylococcus	NA
Motor	w2	ASV_1228	-0.13284	-0.22773	Impairment	-0.0513053	Firmicutes	Bacilli	Lactobacillales	Lactobacillaceae	Lactobacillus	NA
Motor	w2	ASV_2297	-0.101905	-0.186443	Impairment	-0.0547573	Actinobacteria	Actinobacteria	Corynebacteriales	Corynebacteriaceae	Corynebacterium_1	aurimucosum
Motor	w2	ASV_1	0.552687	0.386638	Impairment	-0.0690417	Firmicutes	Bacilli	Bacillales	Staphylococcaceae	Staphylococcus	aureus/capitis/caprae/epidermidis/haemolyticus/warneri
Motor	w2	ASV_1240	-0.0950492	-0.186999	Impairment	-0.0788329	Proteobacteria	Gammaproteobacteria	Enterobacteriales	Enterobacteriaceae	NA	NA
Motor	w2	ASV_9	-0.409837	-0.427696	Impairment	-0.0831809	Firmicutes	Bacilli	Bacillales	Staphylococcaceae	Staphylococcus	epidermidis
Motor	w2	ASV_7	0.754832	0.0594804	Impairment	-0.0844954	Firmicutes	Bacilli	Bacillales	Staphylococcaceae	Staphylococcus	epidermidis
Motor	w2	ASV_1920	-0.149938	-0.227212	Impairment	-0.10702	Proteobacteria	Gammaproteobacteria	Enterobacteriales	Enterobacteriaceae	Escherichia/Shigella	NA
Motor	w2	ASV_105	-0.0661254	-0.135371	Impairment	-0.111996	Firmicutes	Bacilli	Bacillales	Staphylococcaceae	Staphylococcus	NA
Motor	w2	ASV_1563	-0.0411547	-0.13825	Impairment	-0.114261	Firmicutes	Bacilli	Bacillales	Staphylococcaceae	Staphylococcus	epidermidis
Motor	w2	ASV_828	-0.0501684	-0.138355	Impairment	-0.114417	Proteobacteria	Gammaproteobacteria	Enterobacteriales	Enterobacteriaceae	Escherichia/Shigella	albertii/boydii/coli/dysenteriae/fergusonii/flexneri/sonnei/vulneris
Motor	w2	ASV_1223	-0.0390006	-0.139047	Impairment	-0.114909	Proteobacteria	Gammaproteobacteria	Enterobacteriales	Enterobacteriaceae	Escherichia/Shigella	coli/fergusonii/flexneri
Motor	w2	ASV_38	-0.028968	-0.139731	Impairment	-0.115429	Proteobacteria	Gammaproteobacteria	Enterobacteriales	Enterobacteriaceae	Enterobacter	asburiae/cloacae/hormaechei/ludwigii/mori/soli/tabaci/xiangfangensis
Motor	w2	ASV_48	-0.0284125	-0.139797	Impairment	-0.115481	Proteobacteria	Gammaproteobacteria	Enterobacteriales	Enterobacteriaceae	Klebsiella	aerogenes/oxytoca/pneumoniae/variicola
Motor	w2	ASV_486	0.168696	-0.531203	Impairment	-0.118859	Proteobacteria	Gammaproteobacteria	Betaproteobacteriales	Burkholderiaceae	Delftia	acidovorans/lacustris/tsuruhatensis
Motor	w2	ASV_2867	0.00784075	-0.144572	Impairment	-0.11926	Firmicutes	Bacilli	Bacillales	Staphylococcaceae	Staphylococcus	epidermidis
Motor	w2	ASV_42	0.0251097	-0.145471	Impairment	-0.119925	Proteobacteria	Gammaproteobacteria	Enterobacteriales	Enterobacteriaceae	Klebsiella	aerogenes/granulomatis/oxytoca/pneumoniae/quasipneumoniae/variicola
Motor	w2	ASV_80	0.166166	-0.154142	Impairment	-0.126454	Proteobacteria	Gammaproteobacteria	Enterobacteriales	Enterobacteriaceae	Escherichia/Shigella	coli/fergusonii/flexneri/sonnei
Motor	w2	ASV_1255	-0.217134	-0.302492	Impairment	-0.132739	Firmicutes	Bacilli	Lactobacillales	Lactobacillaceae	Lactobacillus	NA
Motor	w2	ASV_2751	-0.129463	-0.229703	Impairment	-0.135761	Firmicutes	Bacilli	Bacillales	Staphylococcaceae	Staphylococcus	NA
Motor	w2	ASV_1325	-0.214507	-0.298	Impairment	-0.142116	Firmicutes	Bacilli	Lactobacillales	Lactobacillaceae	Lactobacillus	NA
Motor	w2	ASV_132	-0.141798	-0.183595	Impairment	-0.15213	Firmicutes	Bacilli	Bacillales	Staphylococcaceae	Staphylococcus	caprae/epidermidis
Motor	w3	ASV_11	-0.424727	-0.421779	Normal	0.0717896	Proteobacteria	Gammaproteobacteria	Enterobacteriales	Enterobacteriaceae	NA	NA
Motor	w3	ASV_35	-0.299209	-0.315366	Impairment	0.0621404	Firmicutes	Bacilli	Bacillales	Staphylococcaceae	Staphylococcus	argenteus/aureus/equorum/phage/schweitzeri/simiae
Motor	w3	ASV_233	-0.293963	-0.308642	Impairment	0.0610704	Actinobacteria	Actinobacteria	Corynebacteriales	Corynebacteriaceae	Corynebacterium_1	aurimucosum/pseudogenitalium/tuberculostearicum
Motor	w3	ASV_34	-0.264331	-0.267066	Impairment	0.0548948	Proteobacteria	Gammaproteobacteria	Enterobacteriales	Enterobacteriaceae	NA	NA
Motor	w3	ASV_79	-0.324772	-0.327546	Impairment	0.0523135	Actinobacteria	Actinobacteria	Propionibacteriales	Propionibacteriaceae	Cutibacterium	avidum
Motor	w3	ASV_314	-0.242776	-0.253379	Impairment	0.0504308	Actinobacteria	Actinobacteria	Propionibacteriales	Propionibacteriaceae	Cutibacterium	avidum
Motor	w3	ASV_106	-0.240991	-0.254888	Impairment	0.0500727	Actinobacteria	Actinobacteria	Corynebacteriales	Corynebacteriaceae	Corynebacterium_1	amycolatum/jeikeium/urealyticum/vitaeruminis
Motor	w3	ASV_219	-0.2335	-0.251232	Impairment	0.0485052	Firmicutes	Clostridia	Clostridiales	Family_XI	Finegoldia	magna
Motor	w3	ASV_38	-0.280387	-0.284116	Impairment	0.047686	Proteobacteria	Gammaproteobacteria	Enterobacteriales	Enterobacteriaceae	Enterobacter	asburiae/cloacae/hormaechei/ludwigii/mori/soli/tabaci/xiangfangensis
Motor	w3	ASV_143	-0.221623	-0.234068	Impairment	0.0460472	Proteobacteria	Gammaproteobacteria	Enterobacteriales	Enterobacteriaceae	Enterobacter	asburiae/cloacae/hormaechei/ludwigii/mori/soli/tabaci/xiangfangensis
Motor	w3	ASV_480	-0.206893	-0.231629	Impairment	0.0429941	Firmicutes	Bacilli	Bacillales	Staphylococcaceae	Staphylococcus	aureus/capitis/caprae/epidermidis/haemolyticus/warneri
Motor	w3	ASV_98	-0.200511	-0.222365	Impairment	0.0416673	Proteobacteria	Gammaproteobacteria	Enterobacteriales	Enterobacteriaceae	Klebsiella	pneumoniae/variicola
Motor	w3	ASV_4	-0.322816	-0.127458	Normal	0.0414862	Firmicutes	Bacilli	Bacillales	Staphylococcaceae	Staphylococcus	argenteus/aureus/equorum/phage/schweitzeri/simiae
Motor	w3	ASV_1040	-0.367652	-0.387176	Impairment	0.0403675	Firmicutes	Bacilli	Bacillales	Staphylococcaceae	Staphylococcus	epidermidis
Motor	w3	ASV_101	-0.429866	-0.437281	Impairment	0.0398128	Firmicutes	Bacilli	Bacillales	Staphylococcaceae	Staphylococcus	epidermidis/haemolyticus/hominis
Motor	w3	ASV_224	-0.189697	-0.217688	Impairment	0.0394315	Firmicutes	Clostridia	Clostridiales	Family_XI	Finegoldia	magna
Motor	w3	ASV_15	-0.250043	-0.267377	Impairment	0.0377577	Proteobacteria	Gammaproteobacteria	Enterobacteriales	Enterobacteriaceae	Klebsiella	aerogenes/oxytoca/pneumoniae
Motor	w3	ASV_196	-0.625873	-0.610379	Normal	0.0366055	Firmicutes	Bacilli	Bacillales	Staphylococcaceae	Staphylococcus	lugdunensis
Motor	w3	ASV_157	-0.164346	-0.18962	Impairment	0.03416	Proteobacteria	Gammaproteobacteria	Enterobacteriales	Enterobacteriaceae	Klebsiella	pneumoniae/variicola
Motor	w3	ASV_823	-0.163636	-0.193415	Impairment	0.0340182	Firmicutes	Bacilli	Bacillales	Staphylococcaceae	Staphylococcus	argenteus/aureus/equorum/phage/schweitzeri/simiae
Motor	w3	ASV_241	-0.162186	-0.188122	Impairment	0.0337136	Proteobacteria	Gammaproteobacteria	Enterobacteriales	Enterobacteriaceae	Klebsiella	oxytoca/pneumoniae
Motor	w3	ASV_177	-0.160772	-0.194122	Impairment	0.0334344	Proteobacteria	Gammaproteobacteria	Enterobacteriales	Enterobacteriaceae	Klebsiella	granulomatis/pneumoniae
Motor	w3	ASV_426	-0.15761	-0.194723	Impairment	0.0327854	Proteobacteria	Gammaproteobacteria	Enterobacteriales	Enterobacteriaceae	Klebsiella	granulomatis/pneumoniae
Motor	w3	ASV_533	-0.332495	-0.353417	Impairment	0.0327307	Firmicutes	Bacilli	Bacillales	Staphylococcaceae	Staphylococcus	argenteus/aureus/equorum/phage/schweitzeri/simiae
Motor	w3	ASV_334	-0.155437	-0.195559	Impairment	0.0323401	Proteobacteria	Gammaproteobacteria	Enterobacteriales	Enterobacteriaceae	Klebsiella	oxytoca/pneumoniae
Motor	w3	ASV_1104	-0.154863	-0.221029	Impairment	0.0322632	Proteobacteria	Gammaproteobacteria	Betaproteobacteriales	Burkholderiaceae	Delftia	acidovorans/lacustris/tsuruhatensis
Motor	w3	ASV_14	-0.326999	-0.33732	Impairment	0.0321832	Proteobacteria	Gammaproteobacteria	Enterobacteriales	Enterobacteriaceae	Klebsiella	aerogenes/oxytoca/pneumoniae/variicola
Motor	w3	ASV_1873	-0.150766	-0.197302	Impairment	0.0313832	Firmicutes	Bacilli	Bacillales	Staphylococcaceae	Staphylococcus	epidermidis
Motor	w3	ASV_320	-0.150185	-0.207427	Impairment	0.0312845	Firmicutes	Bacilli	Bacillales	Staphylococcaceae	Staphylococcus	epidermidis/haemolyticus
Motor	w3	ASV_352	-0.14341	-0.185608	Impairment	0.0298479	Firmicutes	Bacilli	Lactobacillales	Streptococcaceae	Streptococcus	anginosus/cristatus/infantis/mitis/oralis/pneumoniae/pseudopneumoniae/sanguinis/timonensis
Motor	w3	ASV_19	-0.861228	-0.335682	Normal	0.0288386	Firmicutes	Bacilli	Bacillales	Staphylococcaceae	Staphylococcus	epidermidis
Motor	w3	ASV_23	-0.134649	-0.192525	Impairment	0.0280597	Firmicutes	Clostridia	Clostridiales	Clostridiaceae_1	Clostridium_sensu_stricto_1	perfringens/thermophilus
Motor	w3	ASV_71	-0.133502	-0.160349	Impairment	0.0277655	Proteobacteria	Gammaproteobacteria	Enterobacteriales	Enterobacteriaceae	Klebsiella	aerogenes/oxytoca/pneumoniae
Motor	w3	ASV_63	-0.132326	-0.161641	Impairment	0.0275223	Proteobacteria	Gammaproteobacteria	Enterobacteriales	Enterobacteriaceae	Enterobacter	NA
Motor	w3	ASV_369	-0.130807	-0.184253	Impairment	0.0272471	Actinobacteria	Actinobacteria	Corynebacteriales	Corynebacteriaceae	Corynebacterium_1	amycolatum/jeikeium/urealyticum/vitaeruminis
Motor	w3	ASV_2969	-0.129269	-0.199056	Impairment	0.0269756	Proteobacteria	Gammaproteobacteria	Enterobacteriales	Enterobacteriaceae	Enterobacter	NA
Motor	w3	ASV_839	-0.125035	-0.162315	Impairment	0.0260244	Proteobacteria	Gammaproteobacteria	Enterobacteriales	Enterobacteriaceae	Enterobacter	NA
Motor	w3	ASV_3127	-0.116505	-0.189892	Impairment	0.0243238	Firmicutes	Bacilli	Bacillales	Staphylococcaceae	Staphylococcus	NA
Motor	w3	ASV_56	-0.196915	-0.232046	Impairment	0.023727	Proteobacteria	Gammaproteobacteria	Enterobacteriales	Enterobacteriaceae	Enterobacter	asburiae/cancerogenus/cloacae/hormaechei/ludwigii
Motor	w3	ASV_36	-0.110255	-0.138374	Impairment	0.0229391	Proteobacteria	Gammaproteobacteria	Pseudomonadales	Moraxellaceae	Acinetobacter	baumannii/calcoaceticus/junii/nosocomialis/oleivorans/pittii
Motor	w3	ASV_387	-0.110155	-0.142721	Impairment	0.0229268	Firmicutes	Clostridia	Clostridiales	Family_XI	Anaerococcus	octavius
Motor	w3	ASV_153	-0.109263	-0.199085	Impairment	0.0228524	Proteobacteria	Gammaproteobacteria	Enterobacteriales	Enterobacteriaceae	Enterobacter	asburiae/cloacae
Motor	w3	ASV_30	-0.109349	-0.13896	Impairment	0.0227538	Proteobacteria	Gammaproteobacteria	Enterobacteriales	Enterobacteriaceae	NA	NA
Motor	w3	ASV_42	-0.109063	-0.138751	Impairment	0.0226945	Proteobacteria	Gammaproteobacteria	Enterobacteriales	Enterobacteriaceae	Klebsiella	aerogenes/granulomatis/oxytoca/pneumoniae/quasipneumoniae/variicola
Motor	w3	ASV_2441	-0.108239	-0.213973	Impairment	0.0226851	Proteobacteria	Gammaproteobacteria	Enterobacteriales	Enterobacteriaceae	Klebsiella	NA
Motor	w3	ASV_138	-0.107813	-0.137356	Impairment	0.0224312	Firmicutes	Bacilli	Lactobacillales	Enterococcaceae	Enterococcus	faecalis
Motor	w3	ASV_105	-0.107624	-0.137566	Impairment	0.0223928	Firmicutes	Bacilli	Bacillales	Staphylococcaceae	Staphylococcus	NA
Motor	w3	ASV_74	-0.107373	-0.140471	Impairment	0.0223464	Firmicutes	Bacilli	Bacillales	Staphylococcaceae	Staphylococcus	aureus
Motor	w3	ASV_75	-0.107317	-0.140503	Impairment	0.0223349	Firmicutes	Bacilli	Bacillales	Staphylococcaceae	Staphylococcus	aureus
Motor	w3	ASV_150	-0.107042	-0.140237	Impairment	0.0222819	Proteobacteria	Gammaproteobacteria	Enterobacteriales	Enterobacteriaceae	NA	NA
Motor	w3	ASV_85	-0.106972	-0.139869	Impairment	0.0222668	Proteobacteria	Gammaproteobacteria	Enterobacteriales	Enterobacteriaceae	Klebsiella	pneumoniae
Motor	w3	ASV_419	-0.106339	-0.145695	Impairment	0.0221478	Actinobacteria	Actinobacteria	Propionibacteriales	Propionibacteriaceae	Cutibacterium	granulosum
Motor	w3	ASV_357	-0.106103	-0.140752	Impairment	0.0220898	Proteobacteria	Gammaproteobacteria	Enterobacteriales	Enterobacteriaceae	NA	NA
[truncated: 1,020 more rows]
